# Supplementary material for: Dysregulations of metabolites and gut microbes and their associations in rats with noise induced hearing loss
Source: Front Microbiol. 2023 Aug 4;14:1229407. doi: 10.3389/fmicb.2023.1229407 (PMC10436299; doi:10.3389/fmicb.2023.1229407)
Supplement: Supplementary file 1 [file Table_1.XLSX]

## Sheet: TableS1
Table S1.The metabolite levels in different groups (negative mode).
ID	m/z	rt(s)	Ctr-2	HN-7	LN-2	HN-8	LN-5	LN-6	Ctr-1	HN-2	Ctr-5	HN-4	Ctr-7	HN-1	Ctr-8	LN-4	Ctr-4	Ctr-3	Ctr-6	LN-7	HN-6	HN-3	LN-3	LN-1	HN-5	QC-1	QC-2	QC-3
M178T335	178.05	334.53	137400	50173.1	73393.7	37993.1	22934.6	19101.9	122708	19068.3	96887.3	14226.1	154943	21317	109274	24811.2	46512.3	140572	90721	33017.1	55504.4	29154.1	31122	34929.2	31662.1	58786.3	60549	58753.6
M188T704	188.056	703.803	6945.89	2829.51	2771.66	2124.23	2222.34	2439.31	3657.16	3835.91	4455.46	2361.48	6658.88	3611.94	6304.29	1871.17	4093.34	5133.15	6025.96	2153.4	3540.22	3609.29	2180.45	4371.5	3410.48	3471.3	3539.63	3542.66
M261T545	261.028	544.831	8273.53	1231.97	6258.38	3282.92	2640.56	4800.76	6847.9	2604.91	5260.05	2366.12	9220.95	4739.09	8292.04	6083.21	7227.88	10028.2	6021.86	4280.75	3541.54	3699.32	4918.13	4870.88	2887.65	5099.65	5409.24	5104.1
M891T247	890.589	246.978	11856.8	7224.43	7658.89	7804.54	8997.72	10648.6	8306.52	6415.58	12466.9	7501.31	10110.9	6725.04	11957.7	9585.76	7844.43	10251.1	10337.7	7563.4	6755.35	7290.89	8352.81	7600.16	6823.39	8131.61	8135.24	8708.98
M153T39	153.019	38.581	49744.4	8549.15	13500	7612.78	3292.65	3221.68	39787.7	2288.86	17651.2	4736.77	46271.7	8613.35	28418.1	2938.06	11866.4	27266.7	26305.8	4575.53	14045.2	6542.66	8162.67	19349.2	7411.98	17566.4	17769.4	17564.8
M179T551	179.056	551.004	1.93309e+06	923907	1.82497e+06	760435	780348	1.4204e+06	1.3607e+06	616055	1.4459e+06	775507	1.79971e+06	1.14818e+06	1.82031e+06	1.6405e+06	1.45154e+06	1.54538e+06	1.24059e+06	1.40195e+06	1.12636e+06	1.06018e+06	1.16955e+06	1.36706e+06	645947	1.28304e+06	1.3496e+06	1.28267e+06
M795T249	794.569	249.057	21397.1	48782.8	25635.3	40877.3	34901	30866	26693.5	36528.4	26883.2	35862.1	27905.2	41077	27104.7	34768.7	30504.4	26952.6	31915.3	30973.9	31426.8	43850.6	35485.6	33468.2	32404.9	34742.9	34722.1	35548.8
M281T245	280.621	244.828	3148.04	11159.6	9538.36	7470.18	6871.83	12177.9	5492.61	16139.9	3633.91	4260.51	2793.6	2873.78	4023.69	5689.6	2629.95	2468	2061.4	11579.5	7439.03	7784.59	6683.52	10065.2	15235.1	7165.45	7151.92	6653.72
M485T113	485.326	112.93	6736.43	3316.22	2457.45	2145.45	1832.74	2366.43	38795.6	1526.22	14346.3	4946.9	18966.3	8482.95	47789.2	6094.15	2286.94	19074.4	14875.9	1560.13	4467.66	2091.06	3839.07	4353.72	2143.08	9859.59	9813.75	10692.6
M767T62	766.538	61.5865	53005.2	72454.6	62286.7	68670.5	54050.5	74058.3	52533.7	69176.7	43409.1	69478.2	57871.9	64497.5	59677.7	69666.8	61458.5	61912.9	64128.9	69260.8	85034.8	80701	64186.9	59462.3	77978.6	63832.3	65001.4	64641.4
M103T411	103.04	410.938	159049	318536	291044	435760	399685	276010	307664	520734	217374	376317	180220	346061	219320	441782	396886	231671	219367	319584	357898	331987	267594	284223	456006	303385	310056	310134
M207T411	207.087	411.2	721.009	2174.11	1609.22	2530.28	2567.42	1784.21	1901.91	2978.36	878.244	2235.53	885.823	1891.21	986.274	3247.92	2469.16	1118	635.876	1886.41	2194.97	1856.42	1372.64	1354.49	2949.62	1715.48	1802.84	1711.61
M471T270	471.309	269.827	3795.52	8613	2836.33	18673.7	1826.85	2116.84	9326.57	2531.56	5295.72	7463.69	7913.73	7544.76	15530.8	3563.04	1700.45	5280.86	5351.73	1997.12	12160	4649.79	2023.49	1766.08	24161.7	6266.82	6900.63	6233.85
M299T550	299.098	549.907	12236.9	3547.93	15160.4	4452.85	4205.64	10101.9	10274.8	3493.32	16282.4	3926.02	11510.3	12705.3	16548.4	18496.3	9900.69	13701.2	10482.1	9166.76	7936.53	6442.07	8147.44	10540.2	4682.17	12630	12811.3	12631.7
M113T551	113.024	551.134	145510	71911	132258	58757.6	60125.3	101132	104854	76978.9	104368	60452.6	137477	90416.9	139117	126020	102441	150041	91547.4	107566	97280.5	84485.5	101564	79530.9	46589.6	95936.8	95930.9	91857.4
M146T537	146.046	537.437	17957.8	7817.2	12956.8	9865.56	8484.14	14122.7	14450.4	8152.83	19379	10854.4	20717.5	13908.4	21731.3	17158.2	20039.6	19696.9	17156.4	16759.7	16994.5	15868.1	14719.1	15791.2	11518.7	12844.9	14071.9	12923
M618T52	618.475	52.461	7013.69	1414.75	13182.2	2122.42	723.715	485.629	2805.91	816.687	8534.17	1117.69	5501.11	786.845	5300.01	1532.4	8650.06	6255.55	3889.4	1341.62	1658.69	4480.92	858.706	1655.1	1565.61	3390.8	3395.23	3422.86
M419T550	419.139	550.451	7851.29	1914.47	8517.42	3517.38	3066.55	5497.32	3030.22	1767.82	6212.07	1709.05	9011.85	5090.59	10859.2	5799.22	5702.66	3281.86	4781.42	4181.83	2835.02	3552.84	4433.25	5385.03	1611.73	4064.51	4226.48	4062.98
M574T48	574.449	48.28	6677.1	1254.15	14182.1	1965.53	1226.17	1605.42	3712.69	834.042	7339.87	2114.36	5462.98	2195.21	7067.35	1345.12	10599.8	4244.39	11974.3	782.771	3452.72	4241.59	1436.59	1758.22	3045.64	4532.9	4530.24	5017.99
M193T704	193.035	703.994	6019.35	4837.35	5356.9	4465.39	3352.6	3540.99	5973.05	4770.04	5942.65	4085.28	8021.69	4094.62	7756.95	3568.06	5782.47	6529.89	6217.39	3785.87	5503.09	7086.68	4698.44	6617.66	5734.17	4326.19	4802.55	4800.05
M186T198	186.056	198.471	67386.7	18641.8	15053.9	11214	7276.66	9071.41	25097.7	1928.25	77179.5	11474.8	37341.4	15267.2	22663.3	10773.3	11398	67175.7	19232.6	6604.11	15873	8346.1	10755.8	27344.6	8027.77	22122.3	21796.7	22121.3
M128T537_3	128.035	537.381	320245	153043	264092	174533	186364	242289	307973	201401	305499	183288	371981	278745	353213	316568	339179	387765	288295	282152	280801	287585	317279	364916	244079	249772	261714	262120
M359T551_2	359.118	550.696	241635	124132	287527	145956	90933.5	195638	227923	77583.2	255516	76654.8	314129	173617	355505	285854	261327	270063	185599	221917	241340	156146	184233	211393	53596.8	186349	190632	187418
M151T57	151.039	56.7915	5156.14	3961.32	7041.05	3470.04	2603.89	3493.84	12566.9	4984.68	9952.34	3895.67	14247.9	1655.16	11010.6	4440.04	6581.15	8570.94	6853.96	5923.01	5456.77	5667.18	4536.68	7843.95	6111.1	5822.06	5857.83	3974.91
M476T353	476.277	352.992	19422.6	23923.2	25561.9	25899.6	20953.9	25336.7	20697.5	28803.9	23515.7	25718.1	26744.2	30438.1	27516.8	22706.5	16992.9	21535.4	24726.7	25481.2	37764	35362.8	25967	26117.4	33446.8	25536.7	26116.7	25530.4
M353T60	353.341	59.9335	10329	7503.26	6718.26	4312.9	6807.61	5716.99	16851.2	9627.67	14683.7	12901.4	13620.7	10914.9	12472	11664.6	9566.34	12178.6	12343.4	8317.37	9563.66	12176.8	6471.87	7377.97	9300.25	10959	10951.9	10436.7
M471T175	471.31	175.126	1515.43	3849.75	1971.06	4829.66	877.141	606.329	5809.16	2287.22	4433.84	4431.45	9826.04	3616.15	23400	2529.78	1152.45	3843.47	5142.33	1076.59	9862.33	3586.89	1460.36	2030.99	11875.4	3555.35	3545.34	3530.72
M886T334	885.55	334.144	1.82972e+06	1.72491e+06	1.86387e+06	2.1227e+06	2.22807e+06	1.74262e+06	1.53467e+06	2.55711e+06	1.88056e+06	2.19962e+06	1.82602e+06	1.98256e+06	1.69158e+06	1.78203e+06	1.64932e+06	1.5072e+06	1.51364e+06	1.64277e+06	1.79845e+06	2.84752e+06	2.40886e+06	2.2156e+06	2.55063e+06	2.06756e+06	2.10769e+06	2.06745e+06
M71T550	71.0135	549.832	28156.8	18711.4	49087.7	10063.2	9816.27	24757.4	31760.9	11355.3	24623.2	11168.9	34372.8	16419.9	23025.9	27109	26588.5	28213.8	32803.3	37713	20279.4	29103.7	32230.5	24685.8	12397.7	23321.8	22516.6	22842.4
M177T178	177.04	177.559	184022	116778	194503	127759	126040	187040	181573	78173.9	183143	131668	207394	99602	173434	268258	101720	202941	91656.7	196915	145880	73791.8	148975	131887	90010.2	133967	134277	130730
M172T338	172.097	338.216	38064.9	41659.3	30064.7	36762.5	38037.5	36519.5	29031.2	39244	33625.8	47309	32300.1	36741.3	42904.6	27680.7	38333.8	34629.2	35677.7	33028.3	48303.9	48953.3	37760	39728.8	45538.6	33265.2	35122.8	34969.7
M357T60_3	357.279	59.962	11656.7	8190.94	10277.2	8221.89	6815.12	11926.5	8130.19	4986.42	13657	8077.02	9840.17	8215.69	10990.1	9250.42	10746.3	11886.8	11024.7	7869.34	9259.15	7246.08	7377.76	11472.3	8091.72	8263.9	8264.32	7971.6
M362T56_1	362.236	56.171	18556.7	23260.6	8043.86	23388.5	9611.75	7726.97	11949.1	19062	33314	23789	27937.5	24301.8	25688.4	22511.9	34407.9	34175.8	15832	10434.1	15228.1	31278.3	7272.4	20574.6	9639.29	7396	14492.9	14579.5
M743T259	742.539	258.812	97635	99917.4	96580.6	104504	100688	93701.5	85335.2	89969.8	88356.2	108011	94165.9	125219	104830	101050	83682.9	86351.5	88881.8	95701.6	133078	116564	119092	88679.3	106071	90411	90390.7	88159.4
M860T338	859.529	337.526	89548.5	98626.5	52727.9	63522.7	58990.9	69000.4	77067.5	46316.2	90791.4	89063.9	121427	60762.9	94222.4	65899.4	84422.7	77442.9	84523.2	48384	112569	76617.6	64788.3	62901.2	61760.5	105371	105571	94190.7
M611T451	611.124	450.986	3034.79	2276.85	2333.49	2329.72	2652.84	2540.83	3164.04	2330.02	2922.49	3085.71	3377.28	3407.49	3064.03	2868.19	3022.47	2832.9	3003.05	2555.68	2765.85	2677.15	2268.74	2220.85	2083.54	3060.7	2518.48	2613.39
M69T43	68.9954	43.287	9365.89	4680.23	8830.75	6733.02	6055.06	6384.14	6067.27	3576.36	6903.33	3345.85	8917.06	5867.3	7237.96	5854.77	8822.38	7238.59	8452.1	6358.52	8784.29	4275.33	6215.09	4930.66	5362.6	8415.66	8407.23	8751.53
M146T60	146.024	60.2675	22225.2	27417.8	11614.9	11995	20909.9	14899.2	42121.1	13381.2	23689.5	14562.6	36318.4	21230.7	36696.3	24418.1	15432.2	39428.1	24689.4	15934.6	13281.1	17036.2	14323.7	18289.2	27957.9	20349.8	21721.4	20359.2
M116T192	116.05	191.571	5121.41	3095.55	1166.09	1176.04	2409.96	2118.34	4695.31	2340.23	6581.6	1170.46	2893.19	2193.21	3441.24	1725.28	2264.46	4899.69	1559.29	2249.18	2556.72	2024.33	2509.71	2052.73	1313.94	2128.94	2820.96	2794.99
M427T53	427.178	53.2965	7540.71	16050.9	18272	17135.6	17742.9	13774.6	20417	104992	7215.04	15198.5	5298.38	8900.8	4827.71	11634.3	14368.5	1152.92	4883.52	17359.6	14691.2	22333.4	11470.7	15229.2	23266.5	14914.9	13961.7	13229.9
M230T52	230.013	52.403	11639.5	10765.9	9367.63	6495.03	6641.16	1819.37	17480	4096.87	12401.6	6121.15	36491.8	6814.04	13782.6	12026.8	8025.47	19287.1	13872.2	5701.74	10707.5	11046	4403.43	14138.4	4968.31	13727.5	14047.4	13712.5
M116T507	116.035	507.223	4512.48	7033.62	8163.98	9200.71	7003.17	7170.19	5760.05	7971.19	6879.19	12409.1	6720.45	8239.7	7325.08	7606.27	9955.78	7164.14	8902.79	7032.08	11821.4	9847.67	7629	7645.11	10471.8	6943.5	7111.61	6983.13
M311T335	311.222	334.567	24252.9	29115.6	15970.7	36553.4	13346.8	16498.5	108399	21230.2	82377.1	45506.2	60655.5	41161.4	126619	35357.6	9804.04	52972.6	43964.9	12031.3	50589.9	24846.4	14894	32530.2	48835.8	37908.1	39908.6	37901.5
M333T139	333.207	138.519	17916.7	9674.32	8753.94	11393	5274.05	8245.83	19898.4	7214.43	16419.6	11257.9	49141.6	8583.27	14259.2	16984.3	6634.07	15162.5	20661.3	6479.81	12022.4	6992.43	8564.48	16456.2	11206.4	13550.9	13523.9	14662.8
M319T60	319.227	60.305	436441	254021	421405	235395	315014	710658	344678	38601.8	494880	378053	591653	366237	487712	684791	714171	789292	473169	483841	441499	61059.7	111692	168007	71840.1	379419	386339	379522
M135T602	135.03	601.805	33542.3	28887.4	17954	26184.3	18296.4	19552.6	35696.4	40092.5	29438.2	22645.1	32223.3	25747.1	29290.8	14160.8	16645.6	38188	51980.3	9829.41	43513.3	44091.2	31961.2	36477.5	47055.1	18169.9	22564	22545.4
M214T722	214.048	721.807	4031.97	2123.1	3337.66	2128.38	2751.82	2521.69	4021.93	5634.59	4657.76	2329.79	5085.05	3968.31	5369.2	2424.7	3873.28	5028.84	4792.34	2402.39	3848.25	4287.57	4320.69	4157.8	3382.72	3356.51	3452.1	3356.38
M195T553	195.05	552.979	2911.96	1042.68	4470.15	1590.47	1017.59	3933.79	4749.12	1773.57	4733.84	2272.23	3979.25	2966.33	3765.92	4755.5	4010.31	4081.35	3964.67	3398.17	4512.05	2493.54	3905.31	2902.66	1887.62	3366.13	3391.49	3659.15
M739T61	738.507	60.901	17769.5	22249.2	18974.9	18327.8	16190.3	20772.1	19933.6	20675.4	20020.8	21966.9	18677.9	19284.2	19233.9	21191.6	22215.4	17382.3	18137.1	19200	28171	26768.4	19861	18089.5	22873.7	19397.4	19958	19415.5
M869T175	868.607	174.917	48276.5	68096.1	53297.8	98575.9	48828	120521	43464.8	52966.4	39433.3	80437.3	51747.2	62845.4	49449.4	49410.1	58375.5	58368.8	35109.4	157602	74382.3	136353	73123.7	46059.1	79246.1	75937.2	75439.2	75438.8
M105T549	105.019	548.646	32649.6	12781.3	25936.4	10779.6	8139.02	21501.7	16411.4	20872.4	35793.9	19564	16980.5	14849.5	36343.8	1399.62	28635.7	41418.1	21628.4	17324.7	28286.6	28649.7	3276.78	16662.9	25623.9	18930.9	22515.8	22461.5
M411T44	411.183	43.7745	1409.47	7287.34	868.305	5298.95	15001.9	5241.26	3481.46	164083	1914.79	14828.8	3146.16	1263.25	1431.21	1105.66	866.472	443.784	412.602	4513.82	1413.46	9601.32	3085.94	2226.54	7197.52	11182.5	11181.7	11420
M577T273	577.372	272.901	16400.5	10902.6	13138.4	14941.6	8926.93	12287.8	13082.7	7818.03	19319.3	11185.1	25429.1	13226.2	21984.1	10856.8	10842.4	22205.3	12223.8	6675.14	19494.2	11824	12493.1	14580.1	11278.9	12286.2	12305.1	11256.5
M157T325_2	157.037	324.525	822890	728169	691137	702323	666412	653253	645836	686937	823266	663909	827314	730013	874166	684661	720288	775033	650179	626979	789972	755647	645170	697526	621729	669684	659780	655301
M161T551	161.045	551.004	84937	60391.8	118524	49883.4	52247.2	85913.7	94634.3	36818.8	87209.8	42059.3	112127	73199.6	195502	83896.9	91246.2	109367	83690.4	91919.5	115607	108813	62761.8	77340.5	43268.2	91067.2	89923.2	89716
M795T62	794.569	61.751	20117	32328	14432.3	33198.2	25146.3	29653.3	19526.5	30846.6	18278.2	25863.5	23399	31730.4	23792.7	34346	29160.2	29550.4	26039.2	25474.4	31086.8	38880.4	31418.1	30935.7	32857	31081.6	32129.1	32080.5
M810T346	809.514	346.212	12499.7	7459.62	7256.66	6193.14	3096.8	9023.98	8353.06	4411.64	10263.5	6777.11	11292.4	4613.88	10417.8	10456.1	10782.5	8035.5	6490.68	6967.4	5152.74	9392.12	2976.41	3997.36	9125.2	5485.45	5380.53	5175.6
M497T293	497.276	293.459	9639.83	30372.1	7621.12	22868.3	19249.3	10714.6	26067.6	24808.4	27250.3	19926.1	25550.2	17856.2	13272.1	14627.8	11967.7	21192.9	17151.9	10974.9	16223.6	15778.7	8993.9	20911.5	38876.5	22005.2	21997.7	20920.5
M635T264	635.451	263.703	36428.5	32924.5	28013.2	33064.4	31183.6	40449	31698.3	27879.8	52473.1	38557.9	59169.4	48964.8	46688.8	33400.4	40251.8	46696.8	48603.3	24440.1	41285.8	34874.9	40682.4	38944.1	35302.3	34648.6	34627.9	31532.7
M475T37	475.344	37.322	4262.81	8750.58	5003.88	6398.72	6137.8	3804.57	3629.83	9304.48	3813.94	5234.48	5479.63	7728.85	4700.04	3295.65	7955.9	5035.13	3543.74	5015.78	8138.8	5767.65	5247.64	6505.01	4288.82	4497.08	5921.38	5922.76
M455T81	455.245	80.843	6679.02	5052.51	4473.13	6500.64	1215.92	3029.31	11213.9	6761.48	14089.8	8127.68	18086.9	2991.12	16244.8	2484.61	1216.44	18201.1	10623.7	5307.37	12173.7	7957.2	2836.63	7350.59	16103.2	6299.52	6796.97	6791.06
M177T550	177.04	550.496	7913.82	4706.08	13747.8	6851.4	3496.74	6299.92	8610.36	2469.1	6598.17	5142.77	13448.3	5313.08	9098.14	7114.78	4872.23	5503.61	9909.4	7376.16	4458.87	5970.71	5577.73	6891.73	4076.48	8119.26	7084.03	8067.86
M390T53_2	390.267	53.1325	11571.2	17004.4	14344.5	13620.4	8999.02	8392.1	8239.35	24659.9	20988.1	22194.8	11182.2	12776.2	11537	19025.5	20535.3	11667.1	8701.77	11468	21411.4	18578.6	14850.7	10978.4	17407.1	12959.4	12143.9	12174.7
M103T338	103.039	338.248	91294.3	121734	80743.9	76692.7	104464	108119	77605.2	135144	94644.6	92369.9	70618	118935	83010	99107	83627.5	63872.4	92519.6	74900.4	97894.6	114434	73949.6	111792	94132	96881	98460.4	96835.8
M179T722	179.056	721.678	52985.4	44952.2	40959	33413	32577.8	38884.4	36233.4	37692.9	48241.5	38213.8	55122.4	43391.5	79172.4	29606	42217.6	47112.5	58914.6	28795.6	47815.6	53670.1	44519.1	52237.7	31225.9	43910	43910.2	43175.3
M187T623	187.097	623.414	5773.42	5765.83	5416.37	10407.9	5850.1	6848.75	6386.53	6112.91	6696.51	6135.73	12773.2	5550.71	9408.46	5100.05	8004.13	13219.2	13169	5223.63	6231.75	6924.41	7814.6	8392.16	5976.24	7395.82	7952.33	8049.59
M413T52	413.199	51.682	14603.7	41539.5	7730.25	44633.3	57281.6	43940.8	51673.9	317523	14701.8	70614	5885.03	5034.59	6380.18	23231.8	5349.88	13805.5	5866.25	19975.8	25149.7	48318.2	17780.7	13307	31077	31660.5	40060.4	39962.2
M378T503	378.24	502.74	8607.77	8206.48	6976.05	7779.29	5620.9	5801.59	6048.69	4389.97	6641.37	6257.22	9561.92	6786.45	6976.55	4628.1	7112.43	6995.6	5654.99	4055.72	4894.46	6561.66	5041.84	5376.21	4786.29	7500.36	6609.69	6671.73
M403T51	403.262	51.287	3233.27	1324.46	3296.88	2254	3417.42	2054.03	1262.43	2351.44	2085.24	2229.31	4480.49	2486.01	3165.31	1946.69	3831.95	1875.25	2258.83	2742.06	1300.25	1079.47	2388.57	3055.55	1165.66	2849.29	2778.19	2778.11
M429T54_2	429.194	53.7965	76785.3	148073	104012	129479	208519	162884	285819	885940	92625.1	306513	55069.8	42434.6	43986.5	121996	47789.8	50853.3	26940.5	217079	95533.1	265338	140180	110733	100487	135847	135381	123096
M319T319	319.139	318.68	6375.47	16093.5	9594.55	14787.5	5827.23	4016.89	7199.73	14231.5	10714.3	6699.01	7694.64	7612.57	6183.36	10785.2	2026.44	11203.3	3275.89	13304.6	16292.2	9820.73	3795.59	4888.67	11448.9	8332.22	8322.73	7415.71
M369T42	369.172	42.282	3225.21	5869.97	3148.31	9847.36	3939.11	1685.97	1596.08	11957.6	693.306	2440.62	2628.93	3312.63	1344.11	2023.29	1297.98	3319.9	3092.63	4731.74	2670.59	2566.35	3117.18	1085.28	2947.44	3540.54	3673.22	3677.54
M297T104	297.243	103.65	70845.5	11631.9	22146.6	11572.1	28249	44006	23568.2	9610.64	32253.5	24631.4	49867.4	20745.2	40397.3	49021.4	12610.3	42786.9	19487.1	25356.4	27310.5	23346.4	36100.9	31186.2	31060.7	39995.9	35600.9	39982.3
M387T57	387.183	56.821	14578.1	21160.5	15896.4	25646.7	10162.2	14766.5	28079.7	21761.7	18850.2	23514.4	15362.1	13365.3	9713.82	13213.6	8818.73	9364.91	6247.18	11894.6	15910.7	20204.5	17951.9	15289.2	17938.8	12923	13287.6	12119.3
M515T57_2	515.303	57.471	3971.96	5301.41	3265.66	5436.16	4458.89	3723.35	6607.98	9562.36	6584.65	5810.18	4172.17	3068.14	5189.86	3860.24	5334.25	7576.11	5776.59	3237.7	5676.22	6126.8	4383.06	5819.64	5573.43	4117.88	4295.91	3639.32
M287T556	287.052	555.831	7433.56	7008.44	8327.33	9522.68	5582.1	9206.43	10638.9	7300.36	9882.2	8351.89	10628.3	6277.71	12140	6279.44	9206.79	10611.8	8374.28	9204.77	7287.66	8124.66	9124.5	10687.8	8204.7	7694.63	7950.49	7953.05
M375T62	375.288	61.798	6800.48	7523.97	5812.12	4048.92	1451.67	5436.38	14959.5	1664.13	7655.39	3982.02	10497	3217.02	14084.9	5005.78	3398.92	7939.94	4299.15	4532.16	5944.21	2991.41	1381.48	3267.5	13798.9	5020.31	5008.57	4496.6
M176T341	176.038	341.128	2710.98	4291.4	3150.09	2229.29	4180.41	1213.13	2120.07	4242.94	1623.74	3719.87	3701.74	3644.88	3077.12	1257.56	2503.35	5104.34	2719.53	2548.05	4408.91	5463.4	1624.53	2745.18	2769.44	2826.45	3083.33	2761.06
M333T176	333.206	176.257	24131.1	18252.2	13683.9	27575.5	11831.1	18035.2	41812.8	12788	26714.9	23743.7	171128	16171.6	32324	21309.7	14538.8	18447.9	24664.3	14628.5	33786	14078.3	12650.2	18844.6	19976.4	28682.4	30358.9	28692.9
M241T61_2	241.217	60.739	44592.4	30298.1	42565.6	39538.6	38858.9	38477.1	50062.8	39960.9	59815.9	45490.8	53512	44073.8	62835.7	59566.4	35359.3	47408.6	70586.6	41264	39871.8	40122.6	42624.3	35094.3	52865.6	46937.9	45780.4	45784.8
M249T41	249.149	41.2685	15150.1	7611.89	16271.6	7940.3	12095.1	15117.9	9016.9	5086.94	6325.68	7745.19	12465	12378.8	8979.61	6741.47	8926.13	6839.28	12856.7	9336.57	10024.2	7541.41	14109.5	11655.4	4370.88	5948.33	5956.44	6907.77
M146T725	146.046	724.93	41889.4	20181.1	34674.7	17979.3	19323.6	24815.2	32000.5	33727.4	40258.6	16066.8	27722.1	19898	28895.9	24577.9	34902.6	44948.4	32129.5	25596.2	31228.3	34167.7	25136	37116.4	36366.3	29666.7	26191.3	29704
M870T308	869.672	308.381	4562.92	3085.29	3911.55	5269.91	5781.74	6372.4	5026.64	3415.72	2765.2	5058.99	3257.42	5316.89	3399.7	4404.53	3644.83	3488.1	5169.49	5597.56	4730.21	5036.72	4200.35	6803.93	4716.2	5782.96	5817.22	6076.99
M243T433	243.062	432.969	31962.7	29355.8	31476.2	34897.2	29695.5	34638.4	31188.8	25554.2	34722.7	33692.6	40803.1	31024.1	35956.1	32369.4	36984.1	37588	41873.5	30244.4	38911.8	32890	32538.7	30680.7	35835.5	32407.5	34147.9	32417.9
M405T357	405.263	356.614	72587.4	12517.5	31551.9	35983.2	1652.5	6654.05	95271.3	8452.63	194749	23629.1	97348.3	35374.1	154333	27665.8	2069.77	58307.6	68336.5	7471.77	134885	13261.7	10896.5	33935.4	85284.7	46696.8	48235.8	48254.2
M129T180	129.019	180.12	366353	538064	355656	96150	237036	135238	489367	449483	298878	314829	397544	234985	558034	202472	479465	371387	292982	104266	452097	498578	89225.3	555360	459666	247103	294326	275688
M444T53	444.314	52.6315	6449.7	7250.71	6704.78	8198.64	6012.95	4756.08	5929.27	7456.28	8642.58	8165.52	7772.81	7050.05	11430	6793.85	7454.66	7943.09	6644.3	3915.93	7295.31	13613.4	5066.18	8551.72	5789.64	7585.81	7133.69	7657.49
M317T94	317.211	93.856	36592.4	23591.7	29524.2	22244.7	29658.9	89043.3	21226.5	4000.53	39835.2	28955.1	43925.5	35794.9	35159.6	56065	46609.1	44581.9	47263.7	32369.2	40935.7	7887.71	11376.6	19757.7	9615.3	33610.2	31688.6	31689.6
M476T318	476.277	317.643	8246.08	24511.1	11652.2	49206.4	22204.4	19078.2	22404.8	22467.7	29261.4	27001.4	19620.6	62150.4	27500.2	19857.8	26803.1	35579.3	24644.1	40745	29306.6	44432.7	28053.4	21069.9	44581.7	42394.2	35038.1	34859
M206T321	206.082	321.456	6799.8	7774.65	7256.47	10315.2	8537.08	7480.68	6708.95	7751.78	7332.03	12319.7	9921.35	8959.9	10503.8	7637.65	6490.87	11459.7	6120.28	8338.87	13836.1	13865.5	11206.9	9015.47	11196.7	7602.69	8127.31	7601.04
M239T35_3	239.067	34.831	62700.4	29504.2	37753.5	43413.6	36779.8	31950.7	38088.8	19872.3	24868.6	15657.4	25245.5	26584.5	31330.4	28318.9	36100.5	26380	66099.2	33542	28128.6	28828.5	32514.9	51694.9	9261.92	26051.1	26015.7	26960
M747T61	746.511	61.359	28469.8	40736.6	33499.6	46779.5	36503.1	36324.4	34552.2	32062.4	29242.8	36761.3	37795	33085.2	36897.7	39307.4	41479.2	34765.2	38927.2	31760	52706.2	51891.3	40257.9	33797.8	47632.3	37419.3	38117	37453.9
M283T499	283.078	498.817	11426.6	9588.95	10015	4350.66	12168.2	12297	11155.1	16988.8	14851.6	9930.05	20006	12686.9	16972.6	11213.9	16801.7	14022	20577.4	11328.8	11681.9	13771.4	14596.3	12871.1	11369.3	11088.1	12334.3	12336.5
M311T60_1	311.222	60.1825	19513	9922.96	11514.3	24013.2	22563.7	17638.8	25579.6	14882.7	17424.8	19395.3	26204.5	14059.5	15447.5	18488.5	10538.6	14292.6	14250.7	16446.2	18982.3	12867.5	14894.6	13969.8	18417.4	14024.5	15449.6	14730.7
M729T62_2	728.558	61.74	3258.52	5207.83	4774.97	6667.85	3169.72	3116.86	5398.71	4365.85	3877.48	3599.74	6876.74	2735.82	4884.61	4631.75	5124.63	3487.22	3937.41	2857.98	6409.43	6729.11	5445.52	5252.87	4871.38	3352.2	3619.93	3351.54
M313T61	313.238	61.229	32114.8	25812.5	36070.4	43501.5	27832.3	51501.7	32350.7	28262.5	29362.2	37525	37595.2	30302.9	26542	43682.3	26670.5	28053.5	16653.7	31492.8	28935.9	24082	31476.7	28157.3	41687.7	28262.8	28156.3	26314
M295T47	295.227	47.07	52670.7	28371.1	23795.5	62655.5	50461	40044.6	44382.2	29420.4	16305.7	39108.7	35356.9	25068.7	38435.3	38617.5	24938.6	23847.7	20299.4	29103.9	41734.9	20223.5	31869.5	26630	29463.7	34317.1	33032.8	31648.3
M866T342	865.569	341.724	3746.74	6054.87	3498.7	8001.07	6723.22	3200.39	2487.39	5860.68	4043.14	5396.67	8878.81	4690.06	7275.86	6244.42	5309.81	3007.84	6607.05	3063.47	4130.76	4249.84	5245.34	6425.75	3722.03	4851.99	5092.34	4851.23
M699T50	699.475	50.0715	8723.54	6363.55	10969.1	9362.16	12434.5	11803.3	4305.41	9273.9	11746	11885.2	11401.7	10989.8	10006.6	12402.2	9589.75	11599.1	8911.02	11989.4	12159.5	7661.62	11987.5	8068.67	11837.4	10054.3	10192.1	10499.6
M757T63	756.553	62.9385	7984.63	7748.59	9651.1	7613.27	8712.19	8429.32	8255.87	8422.38	9641.64	8057.56	8657.78	9859.56	7896.25	8003.04	6883.73	7871	9237.02	8366.95	10221.9	10480.4	8172.38	8064.94	8552.74	8010.32	7796.13	7796.54
M721T250	721.482	249.869	3071.1	4264.92	2922.94	3783.29	3914.46	3540.62	2657.03	3575.64	2810.14	2062.09	3794.27	3510.14	3642.55	2091.66	3286.64	3350.55	4662.42	2651.39	3182.43	2603.69	3444.3	3216.9	2619.83	4163.38	4805.95	4810.29
M791T251	790.539	250.671	23061.9	24946.3	21039.8	22737.7	21799.2	22495.6	20827.4	20727.2	23630.1	22490.1	27122.1	21340.9	20650.7	21421.5	27432.4	21703.4	24100.8	24030.3	23048.5	21346.4	22811.8	20339.1	19016.6	23788.7	24256.7	24248
M391T36	391.251	35.569	10781.8	12600.8	10597	9709.65	10135.3	10774.7	9322.84	6950.77	10272.3	8954.21	12872.3	9740.29	11094.8	7194.04	11528.8	13002.7	15874.1	6969.26	14555.5	9303.28	9897.44	15291.7	10999.7	10862.3	10871.8	11613.2
M163T364	163.061	364.39	27105.1	5483.03	8358.84	11349.5	11402.7	10667.1	14271.6	14117.8	9856.18	14255.9	6080.34	17482.4	20952.3	6453.92	33358.8	8739.16	7230.29	11890.5	7719.67	13366.7	14731.3	21450.9	8078.17	12344.1	12675.6	12343
M457T434	457.234	434.407	11747.2	11917.7	18016.3	11874.1	10485.2	10997.5	4985.65	9893.17	13257.3	10902.5	12705.9	11500	10878.2	12592.1	12953	16084	14628.2	9807.16	9288.25	13671.3	11220.1	21450.7	10025	14104.9	13247.4	13224.3
M271T109	271.227	109.095	15875.7	11625.1	13388.8	16202.8	18034.4	13901.6	10197.3	11377.1	16388.1	11356.5	14601.7	18292.3	14515.3	37756.1	13026.8	18543.1	18294.9	13327.3	12183.9	9630.58	13314.6	10534	14774	15721.7	15685.3	17560.2
M385T374	385.186	374.344	1296.08	1392.12	1858.12	874.353	1275.78	2524.97	2642.62	2007.19	2531.9	3665.74	6129.07	887.268	2400.91	1441.95	1090.17	2216.15	3700.56	2449.34	2230.73	3217.94	2455.06	1964.43	855.385	2284.11	2361.95	2358.3
M481T40	481.297	40.391	13646.9	13041.7	13186.8	16851.1	14484.4	15480.8	13551.3	31582	13290.8	14564.9	16634.4	20940.6	14960.6	12277.7	19553	13506.8	20604.5	11911.5	20556.6	17040.6	18999.2	17243.6	16085.4	17421.1	17438.6	18081.8
M461T38	461.271	38.43	7862.28	3873.72	6038.5	4287.09	6226.76	5169.92	3906.54	8494.55	6413.43	7440.16	7896	8646.38	6709.35	5900.94	9520.99	6758.42	8496.64	5732.38	8919.39	5188.84	9489.58	4802.98	7296.68	5249.59	5726.06	5718.93
M176T489	176.093	488.703	7877.43	6082.57	8215.93	5760.25	5900.79	5492.67	9941.12	7289.7	7686.63	5832.54	6723.24	7261.59	8028.77	4895.78	7610.31	8277.52	6072.72	7863.51	7892.47	9617.44	9444.02	8516.35	9537.06	7017.5	7074.11	7017.53
M671T63	671.464	63.0045	11825.2	11005.9	11968.4	11147	10109.6	11477.2	12444.7	11240.6	10559.4	9817.67	11602.9	11519.4	10628.6	11824	8969.34	13100	12053.7	11473.9	12011.1	11027.8	11886	11443.5	12098.4	10986.3	10976.2	10757.7
M409T345	409.234	345.014	16313.4	20119.9	17903.6	17373.7	17269.6	15870.1	16761.5	15607.6	13059.5	16753.6	17774.6	14847.2	20044	18210.4	18502.1	18158.7	7786.5	17172.2	19579.2	15149.2	15581.8	17377.1	19053.8	16061.9	16125.1	13662.5
M188T192	188.071	191.565	245759	86414.5	116254	129368	37418.6	42307	113776	9034.18	312352	63471.4	137742	81845.3	112528	114625	38751.2	430636	83668.1	35175	112155	54231.6	53730.4	127404	103832	109394	105572	109283
M187T198	187.059	197.984	8970.38	3479.23	1411.75	19535.5	7817.72	999.175	3445.31	11077	11166.6	2322.33	6493.58	2632.73	3313.45	1460.37	1725.75	6771.41	2895.18	12792.5	3251.18	15912.4	2880.95	3716.17	1350.02	3503.62	3325.38	3321.9
M740T265	740.5	264.859	4062.37	5351	9136.12	6400.23	9196.06	7042.59	3619.73	1989.32	5194.04	4357.12	5542.44	3536.91	5546.64	6562.16	3915.49	3818.46	727.619	6753.99	5288.33	3170.13	4421.97	4492.1	4523.46	3602.63	4018.63	3205.14
M471T334	471.24	333.966	12271.2	15364.7	10220.8	15560.6	7059.44	5884.21	55010.5	17390.1	21698.6	17013.6	19873.8	5504.74	35117.8	7445.08	4099.66	9987.06	15393.5	24718.6	13412.8	13983.3	7535.54	12570.4	32303.1	17025.3	17800.1	17769.1
M817T253	816.532	252.691	161068	191607	198948	178421	198944	135872	184190	168897	178383	205272	148890	203034	151828	147572	160751	182157	2350.03	168384	234821	224182	213177	149660	250375	129466	129516	54408.2
M483T289	483.272	289.365	4003.53	3280.38	3677.99	4276.32	2866.01	3861.87	3938.12	6223.55	2133.85	2696.42	3422.84	3506.71	4046.38	3222.36	3693.7	4438.15	2939.73	5660.6	2860.83	3634.89	2782.86	3642.11	3589.08	3473.94	3472.46	3569.61
M723T62	722.511	61.618	23187.2	27215.7	23750.3	29842.8	26803.8	27133.7	34486.9	25626.9	24195.2	23350.4	25748.9	22999.2	26154.4	26601.2	33511.6	31354.4	29414.6	25563.1	31029.8	33352.8	28143.7	28658	36362.4	29676.9	30433.1	29647.6
M793T259_1	792.531	258.812	515350	590947	520937	570158	663048	560377	649367	424262	672263	594996	492874	846311	742608	672167	866864	801880	111784	770163	908309	785796	809380	794600	620733	433114	433305	256167
M717T262	716.521	262.491	11976.5	9726.34	8140.65	8321.27	6776.91	9649.41	6877.05	8137.93	10710.3	13614.8	9807.93	9249.27	9772.48	9034.51	7639.84	10907.4	8543.63	8710.25	12354.2	9620.57	8637.67	7550.18	7854.14	9338.39	8981.22	9044.18
M811T336	810.525	336.389	17936.9	4065.73	6412.83	6043.56	7236.21	9348.46	12838.2	18178	7961.53	13894.6	8907.05	5409.61	11066.2	6938.12	4503.25	12216.3	12756.7	17300.5	6056.1	6293.02	7921.44	5660.73	8260.47	12712.3	13668.9	13668.9
M437T337	437.284	337.015	6910.05	7803.95	9903.54	9856	7451.78	10911.5	9221.24	9988.37	11768.3	8283.38	10475.5	9793.24	8520.89	13451.1	10088	11872.7	9700.13	9216.24	7980.28	7036.78	8100.45	5357.04	6693.34	7146.07	9599.56	6982.73
M821T256	820.561	255.576	175114	226841	208221	203158	193678	191407	192486	189836	226508	233586	213198	239448	193781	178627	194949	190487	102712	223712	247302	256911	239281	215859	217622	159636	159803	130274
M769T262	768.53	262.463	65166.6	62673.8	135530	55662	94654.9	77677.4	105602	139602	72599.8	65608.6	64411.5	107433	87590.6	83559	90336.8	63995.7	15664.5	76477.2	80096.7	92407.4	72955	121375	144859	60112.3	60343.7	37303.6
M823T102	822.568	102.335	82709.5	48386.4	55127.2	16337.5	52250.5	66975.1	46842.1	53435.2	45520.7	57806.1	65736.2	75306.7	60908.5	48110.8	76433.6	51586.8	21883.2	27461.8	14596.7	54086.1	54690.5	52196.5	43273.5	39955.5	40034.8	34586.7
M220T108	220.147	107.872	34130.3	12994.6	25644.6	14498	14951.2	17351.1	24951.1	11615.7	15397.1	13809.9	10645.9	13723.4	17350.6	15451.3	14869.3	15048.8	19367.6	11873.4	19939.7	23489	16799.1	16479.8	8937.75	9846.87	10712.5	9828.63
M773T245	772.527	244.978	8127.69	10051.5	8262.1	10302.3	13510.7	9927.67	7461.97	7631	8682.37	13849.4	10064.2	7388.04	7858.91	9121.64	9968.78	9523.14	11680.8	8439.12	10317.8	10151.6	9307.94	16101.1	9866.03	8795.37	8792.29	9248.22
M723T249	722.512	249.141	21381.7	16622.7	14110.3	22838.6	15367.3	15591.5	28163.4	13943.9	14197.5	15096.8	18790.4	20773.8	14014	18307.7	14013	13159.3	29643.5	15185.2	18638.6	16962.9	17196	15692.8	14801.8	19505.6	19540	20916
M249T529	249.022	528.972	28088.2	24990.4	27188.1	27288.9	25759.7	25878.2	26486.1	44889.2	33581.9	28150.8	33783.2	32252.1	41106.3	25045.8	26217.3	32513.8	41244.2	28786.3	29796.1	44424.4	31502	46563	42049	29506.1	29516	29831.1
M186T399_1	186.045	398.693	69591.2	87331.6	75905.6	57918.6	56937.3	63363.9	69372.6	88046.5	69366	74545.5	56081.2	69294.8	85719.7	58728.1	72203.8	81769.5	83052.1	67181.1	74006.2	90970.5	73339.1	90695.9	89581.1	66717.2	70123.5	70168
M243T61	243.196	61.0545	7096.32	6336.83	5912.04	9327.36	7273.05	8172.71	6400.68	4885.31	6267.84	6313.58	6236.23	6118.01	6943.49	9034.5	7644.77	7223.59	3306.34	7124.73	6564.43	7132.08	5319.83	4342.34	8032.75	6416.44	6585.71	6414.39
M237T239	237.061	239.484	16321.7	10691	10904.3	9649.29	13191.5	7078.83	18840.9	9270.9	7567.87	7991.16	13071.6	6970.14	19476	7861.84	13044	12342.4	6207.24	8403.99	10948.2	10218.7	12805.7	15229.2	8642.1	9381.52	7825.9	8262.02
M166T51	165.979	51.2575	6351.24	3179.34	7301.33	4064.71	7856.4	5912.46	5843.81	14782.5	11012	7860.91	10073.9	4789.68	6465.64	3694.88	7856.8	2592.69	3096.38	2427.2	973.956	7032.63	1917.83	6468.48	4394.63	6689.03	5393.47	6720.59
M117T236	117.055	235.785	90675.4	89154.9	91187.9	87971.8	195088	152301	85754.6	84654.7	89198.4	95578.2	112091	90031.3	94109.5	132806	160137	70591.8	47306.2	61938.2	96525.2	128166	120117	138870	104832	57398.7	56989.3	52010
M983T913	983.465	912.571	2391.17	4527.87	5211.98	5448.06	4458.56	685.05	1289.06	4273.02	2128.73	3600.49	4733.52	4846.7	4749.36	3421.94	4693.89	4558.73	2465.59	4719.19	5288.88	3834.55	2506.94	3964.73	3076.7	4653.97	4355.58	4677.97
M181T666	181.009	665.991	106785	100260	116383	101734	107736	111903	125445	102560	107334	107625	105508	109415	103437	96048.6	105292	110594	114814	110958	110709	108621	105201	109997	105874	107794	107776	109277
M387T382	387.202	381.791	752.187	2645.53	657.52	573.174	967.331	2103.9	989.77	2533.24	961.351	2992.06	1959.9	3182.53	1707.81	3258.75	533.21	1289.29	1550.93	1812.73	1059.35	4048.94	1118.7	4873.86	3451.53	1861.77	1910.41	2004.05
M431T178	431.315	177.53	10770.7	10909.8	10319.5	13771.3	22194.7	10521.6	22301.9	14351.5	17284.2	11380.5	24006.2	10167	20656	9031.2	8917.93	12715	10613.9	7863.34	9761.7	13149.2	18275.5	34333.6	14116.7	13331.1	12773	12446.8
M161T675	161.045	675.198	9453.63	9189.82	7710.4	6732.2	5794.04	7042.12	6386.68	8653.25	7543.73	6316.46	6651.59	5846.32	6785.45	4960.87	6167.97	7135.86	6984.48	5355.58	6979.65	8105.29	5963.89	7875.51	7329.88	7635.84	7200.89	7642.49
M187T179	187.134	179.47	70308.8	48399.5	36023.9	66089.5	47141	66393.8	48587.4	67554.1	49995.3	33864	71751.9	40964.3	70691.5	162527	44762.1	70286.8	41736	53809.1	82643.4	43852	28872.4	33992.2	87380.3	82336.9	82308	71621.4
M147T135	147.03	135.328	23843.6	21396.9	17096.6	19330.5	11066.8	10523.4	15483	17712.7	20864.9	11419.5	15562.6	21183.8	14568.9	20050.9	13052.1	17694.6	14108.4	16838.9	14287.8	12109.9	12063	19499.7	16629.2	22215.9	20980.2	23039.8
M117T335	117.055	334.75	5712.7	5789.09	4888.73	7144.42	5552.86	10524.6	4067.05	7730.8	5119.38	6091.55	5798.69	5743.98	5061.56	4558.13	9056.5	4048.04	4919.54	8591.82	5796.22	5366.98	6355.7	3539.33	5852.32	5910.4	5844.64	4841.75
M107T37	107.05	37.423	3102.08	67381.5	15600.2	11248	22255.5	13308.3	46013.2	21783.4	19330.9	30849.6	9516.92	8669.8	42772.7	100525	35149	32470.6	4143.1	31805.7	45201.2	19972.6	43692.6	23336.4	38543.8	32611.5	32640.7	33406.9
M519T401	519.291	400.783	3848.28	3807.76	3507.91	5178.43	1005.13	1227.83	13686.8	2128.72	10964.2	7053.92	10703.1	5288.27	13654	5427.41	1273.78	7987.15	13554.8	6536.2	6676.78	9382.49	4454.66	5368.72	11526.4	5459.74	5734.64	5747.57
M263T55	263.023	54.5105	43201.2	57355.7	78118.2	64794.8	57920.1	55938	33032.2	91971.2	47501.8	50925.3	61464.8	38832.4	45356.5	82125.1	63353.1	61297	14462	50977.8	67868.3	55613.9	50821.8	53058.2	45655.5	48103.2	48098.4	27935.2
M537T40	537.214	40.458	3353.77	6823.66	8488.15	6050.27	7169.11	4631.62	9462.57	9100.44	5877.83	3448.17	6150.39	4985.02	6814.46	3272.59	6365.03	8699.08	5813.44	6325.38	4324.58	5729.79	3740.52	10988.3	10421.9	5548.16	6112.92	6117.18
M137T65	137.024	64.803	8258.2	5963.83	4496.09	9759.04	5481.34	9331.09	18871.5	5722.71	7254.84	10951.4	14140.5	9297.6	8116.62	8884.64	5778.25	14486.2	13772.6	9066.53	9575.75	8071.5	3999.31	5564.75	1466.92	8639.83	6672.23	8683.78
M144T58	144.045	58.149	3922.48	4819.49	5623.37	7703.86	6922.41	5106.11	10989.1	2257.68	8850.41	5096.73	6669.93	10000.9	6040.89	6112.49	7251.42	9859.85	5390.03	9995.71	7967.71	6265.57	5519.7	4196.94	5659.74	6803.33	7286.9	7235.32
M386T54_2	386.236	53.5795	15476.8	11538.9	12159.6	18907.2	7736.68	19140.4	12236.9	20643.5	15723.3	13323	22116.5	18055	11023.4	18736	11677.7	10127.3	11593.5	22354.2	11913.9	20090.8	9933.57	8858.44	11130.9	13631.4	12644.9	12633.2
M208T350	208.065	349.99	4511.35	1897.45	2995.4	4914.87	3717.76	962.8	1481.69	3575.82	20192.4	2986.86	8023.31	4179.73	2970.74	2545.46	5685.07	1477.26	1857.4	8358.6	3143.11	2800.68	3615.89	10164.3	936.792	3264.92	3447.67	3342.81
M129T558	129.066	558.27	3212.5	4701.85	4890.06	4209.89	3574.78	4862.48	4060.09	4022.68	6678.88	4375.97	5969.72	4670.77	7567.66	4246	6678.69	10490.5	8097.55	4353.91	6438.36	8067.54	6150.45	5205.63	5156.28	3830.47	4026.94	4035.22
M182T56	182.046	55.592	29574.2	36912.4	6467.22	9252.64	25897.6	11831.4	27913.8	43454.7	8143.34	12238.6	39814.8	30604.3	60888.4	26554.9	14699.5	11888.8	28002.7	7272.18	16872.4	15861.5	7923.51	42087.1	17159.8	22165.8	22181.5	19534.3
M243T299	243.097	299.152	15069.8	11373.7	7135.54	4759.87	2768.08	3451.51	11752.4	9159.6	2233.46	2347.46	4026.83	3798.15	15427.3	6695.23	3639.51	18243.6	4009.17	3806.08	1513.9	4822.6	2728.68	17517.9	3966.78	1870.35	2486.25	1902.33
M243T551	243.134	550.679	1369.84	9932.14	13312.9	11039.8	1205.85	14953.6	1012.96	12684.7	2074.35	10599.7	808.639	948.037	1579.82	14453.4	1200.5	1308.3	10661.6	3878.72	1199.49	15883.5	3467.24	627.019	1161.75	10302.8	10273.5	3854.78
M255T666	255.095	665.98	2389.86	3883.16	2452.73	2350.69	2850.28	1835.37	2562.99	1122.25	2674.31	3096.58	2593.11	2659.71	2199.22	2111.89	3042.89	2326.97	2706.28	2115.27	4442.33	3974.13	2079.75	1474.12	1462.18	2278.43	2431.33	2263.04
M469T333	469.224	333.458	2189.62	2607.43	3285.52	2254.54	1118.29	1908.43	5296.99	4324.74	3276.51	2535.9	4234.45	2277.85	5941.95	1374.69	1874.43	2741.35	3247.72	3924.43	4214.49	1802.64	2916.41	4975.62	2806.41	2826.87	2848.44	2788.27
M293T61_1	293.176	60.503	1.16936e+06	690719	1.16306e+06	847055	683249	751521	822978	503920	652157	846328	669277	719272	705052	616596	953474	625568	1.10834e+06	736542	736286	818589	820286	1.04846e+06	380801	395064	408551	409005
M477T38	477.303	37.9095	29463.4	24404.9	27903.5	27857.4	22840.7	31241.9	14897	27596.8	28376.9	31867.5	33846.1	28290.2	32206.7	27034.2	44591	25928.1	38404.3	27286.1	38264.1	28247.8	49921.7	24084.4	31029.1	29732.6	29765.5	31796.6
M441T333	441.239	332.744	16148.5	5383.91	10028.8	9925.48	2229.88	5007.83	31934.7	4178.6	29958.1	9270.11	28508.2	10424.4	26848	7391.26	1119.65	15618.8	24201.6	6747.93	20496.6	12073.1	4252.93	17658.7	23415.3	11968.8	11627.3	11625.1
M186T993	186.125	992.898	12404.1	10571.2	15335.1	10346.3	10892.4	9401.28	10281.2	10842.6	10648.1	14367	9659.67	18532.7	12036.6	11164.7	15742.3	18564.1	16972.8	10437.7	17111.1	22257.2	19164.3	17611.8	15842.5	8609.02	10219.1	10229.5
M221T60	221.154	60.324	57497.9	32521.8	48317.6	39287.4	32678.8	32818.8	40043.1	31837.2	36087.8	40294	35726	38722.5	35485.4	33816.8	39747.1	34762.6	47067.4	36509	39643.2	34897.7	38247.6	47955.6	19830.6	20513.3	20512.6	16576.2
M291T42	291.126	41.721	4886.87	15556.8	3025.58	2074.46	3358.24	21538.1	2840.29	6607.73	3365.73	12610.2	9753.2	17434.1	3980.16	12957.1	3596.8	9607.64	10145.8	7324.19	5819.09	17534.8	4892.93	12117.8	13870.6	10020.8	10008.5	10472.8
M321T37_1	321.209	37.401	6853.34	2942.67	5746.6	5854.36	6299.41	4694.4	4937.47	2838.08	5893.15	5741.56	6021.18	12767.4	2970.64	4612.73	4083.35	5156.47	9196.64	6571.19	4571.3	58008.3	4761.19	5392.03	1360.65	10848.9	9159.45	10835.9
M367T188	367.099	188.245	22982.5	21757	44510.7	9698.72	9733.46	9923.82	32267.7	18643	30873.9	24804.5	28069.6	24321.4	23602.2	29273.3	20201.1	19948.4	12799.5	25045.8	26764.8	17982.8	26635	7393.16	26181.6	20611.4	14781.7	20518.4
M180T100	180.033	100.21	21394.2	24342.3	26739.5	17074	16507	44259.3	21606.7	23965.8	27133.8	49235.8	24287.7	47840.3	14451.1	16965.6	23779	30840.3	15228.6	23383.9	10073.3	20822.9	22790.7	8775.96	37734	12185.4	14655.8	12529.5
M134T178	134.047	177.52	13843.8	12620.5	12870.6	12913.5	13185.7	14739.9	10837.7	19401.1	11581.3	13393.6	13548.2	12417.9	14761.3	13414.2	13472.9	12318.7	14712.7	10828.5	13014.5	13740.9	13244.7	13997.9	12959.2	12839.8	12579	12281.8
M115T125	115.04	124.775	392333	341612	335904	368744	367692	522108	404607	210832	342815	290949	360587	267569	476770	358730	316031	448597	372279	379558	527554	236842	194320	107734	227171	336332	338761	358907
M473T39	473.281	38.7245	13419.7	7919.84	9691.54	7856.63	7870.12	9300.2	12955	8812.38	8989.29	11222.7	9265.11	11534.4	10645.8	8505.54	12103	8638.17	16805.1	12124.4	11335.6	7744.96	12775.2	10234.9	9701.07	12794.1	12794.9	13142.6
M265T38_3	265.217	38.362	73602	32510.1	25581	57658.1	29834.5	31379.9	111927	21912.6	49395.1	50893.1	86254.4	25176.4	77456.9	23065.3	19963.1	33295.3	31840.2	31242.7	42731.8	12357.6	30193.6	40664.8	40912.7	45536.5	45539.3	47621.5
M303T61	303.233	60.5195	1.20559e+06	1.19699e+06	1.18963e+06	1.14951e+06	1.35063e+06	1.15221e+06	1.17814e+06	1.46795e+06	1.26029e+06	1.28806e+06	1.47373e+06	1.43742e+06	1.47373e+06	1.78575e+06	1.50021e+06	1.64015e+06	1.54663e+06	1.28255e+06	1.15317e+06	1.46013e+06	1.27264e+06	1.52911e+06	1.63734e+06	1.28326e+06	1.28438e+06	1.37393e+06
M397T42	397.167	42.185	2481.81	1842.89	2007.87	4115.08	4700.1	1543.38	1682.99	30779.4	1244.29	2228.43	3184.76	1687.94	854.966	1719.86	1540.66	3560.32	5946.67	1543.8	3297.17	3670.63	2172.82	2065.65	3440.98	2548.25	2615.41	2769.69
M127T254	127.015	253.655	10771.9	5741.93	4363.29	6762.26	4813.15	4241.06	5474.25	25726.3	11923.3	4716.31	8872.65	1862.17	5004.88	12879.8	8542.28	5525.44	7539.23	8233.83	4717.21	8604.89	6193.47	14887.8	17942.8	5137.64	5665.79	5659.22
M249T54	249.007	53.751	60363.4	54662.2	50953.8	48932.6	59731	40197.9	42048.6	75518.5	39364	57250.9	77964	33260.2	71618.3	58691.6	58878.6	43211.3	39138.9	45906.1	84993.1	63873.6	55684.4	74194.2	48055.9	48428.6	48540.9	43618
M339T197	338.982	196.695	34790.4	25855.7	69866.2	43635.5	27849	41457.2	6721.81	21885.5	17823.5	32518	43480.3	31063.3	54167.9	32496.7	65172	14967.8	29209.9	34198.7	39983.7	32524	28845.9	12317.1	26349.9	22204.2	25303.8	25659
M268T34	268.037	33.958	60473.3	37560.2	37742	26825.3	7201.92	23580.3	19908.5	5335.29	37977.9	10316.8	76149.7	48804.8	22675	13900.7	27314.5	35970.7	84551.6	21488.2	25740.4	33308	33505.3	96518.8	14029.8	35882	35860	36462.8
M447T1138	447.092	1138.09	31357.3	26998.7	31514.3	41476.3	47995.9	43618.5	34400.4	34272.7	79654	44186.9	33607.5	40293.8	25483	30961.2	30103.2	22392.3	26993.7	19080.3	25484.3	28262.3	56280.2	22786.7	23394.4	39660.9	34547.4	35370.6
M217T219	217.042	218.826	238263	247354	188295	114234	190420	144582	203131	165893	128595	186360	169399	187329	160122	159377	241899	249990	222385	167365	209418	173726	173290	130542	173536	156860	193480	198962
M465T38_2	465.303	38.3605	1.25891e+06	857758	1.20569e+06	834783	1.13141e+06	1.13339e+06	728338	1.41262e+06	1.07735e+06	1.35504e+06	1.09231e+06	1.28656e+06	1.14054e+06	1.03539e+06	1.82973e+06	1.0369e+06	1.74835e+06	1.05917e+06	1.36586e+06	972812	2.36557e+06	1.06801e+06	1.07693e+06	1.21549e+06	1.21562e+06	1.25047e+06
M293T1209	293.178	1208.73	42209.6	25118.1	23077.2	38586.6	44412.6	7109.88	31024.9	31427.6	8015.28	10782.3	30004.1	30345.5	7899.67	48391.4	10177	30701.5	23631.9	29417.7	31839.4	39487.8	19068.1	40346.3	26864.8	25638.3	25537.7	18848.5
M293T38_1	293.179	37.524	29543	22480.9	36576.3	19521.7	26420.5	27188.6	41531.9	21437.6	37574.5	22279.1	30823.3	35320.7	23195.1	25692.2	27893.9	24673.8	33263.9	24379.7	20893.2	3.36092e+06	25561	36076.1	16555.2	196234	196110	203766
M327T60_2	327.233	60.1185	1.15113e+06	681026	833632	1.08033e+06	1.21212e+06	1.31177e+06	756301	903537	1.2416e+06	1.42083e+06	1.11703e+06	1.026e+06	1.06225e+06	1.99369e+06	1.08845e+06	1.24382e+06	1.15796e+06	1.12104e+06	1.33873e+06	1.11991e+06	1.46846e+06	1.02448e+06	1.11516e+06	1.12975e+06	1.17446e+06	1.1744e+06
M253T61_2	253.217	60.7335	526059	247395	400636	660069	450976	410709	359677	300970	578905	265041	642159	538436	435528	501089	445611	776922	454742	538717	551181	376209	545516	291870	445772	445329	455996	445275
M141T657_2	141.017	657.176	9.97902e+06	9.68688e+06	5.88378e+06	4.87545e+06	9.98741e+06	9.3335e+06	1.01479e+07	9.90983e+06	1.00713e+07	5.07186e+06	1.04675e+07	5.14763e+06	1.0492e+07	1.01803e+07	1.02615e+07	5.81814e+06	1.05028e+07	1.03331e+07	1.06427e+07	1.04746e+07	6.17735e+06	1.03731e+07	1.01852e+07	7.19201e+06	6.21477e+06	6.16524e+06
M369T553	369.109	552.975	7103.14	5458.89	6906.37	6286.9	6131.59	6950.55	8739.52	6218.36	8316.94	6506.88	5618.61	5223.19	7152.77	11171.7	11793.3	14929	7139.39	7652.99	7639.12	7800.15	7474.04	7678.97	7613.61	4119.19	5298.73	5344.05
M367T553	367.104	553.048	106570	121788	136470	132140	163672	142141	141708	156880	185233	143572	207475	125836	174275	142140	248556	327292	162851	244274	165699	203074	175867	180085	176256	112365	124925	113587
M357T40	357.1	40.408	5743.91	4931.69	2875.02	4845.14	2787.33	3339.51	5206.73	4861.51	3405.51	5121.24	4156.04	4878.4	5066.75	3918.29	3432.44	7238	6421.05	2982.1	6148.76	1542.34	5007.03	7357.45	7034.07	4978.11	4465.73	4975.51
M200T553	199.969	553.392	68605.7	28770.8	15267.1	31371.5	17545.7	41227.3	28702.4	10797.2	21205.8	16002.5	51173.2	13714	31501.5	32454	28434.6	15120.4	33417.6	38811.2	46222.1	11333.7	34686.7	5883.01	9370.95	25722.2	26681.9	26681.8
M391T244	391.284	243.561	185122	286791	189992	388681	59349.1	84690.9	1.21768e+06	83245.8	412577	263536	629548	257165	528271	179771	43126.1	244560	331467	143799	307190	361539	111848	182028	1.10088e+06	292029	292067	283265
M179T581_2	179.056	581.269	4055.56	4027.09	2681.63	2977.72	10504.6	4118.53	5207.43	5671.44	3981.47	2525.25	4210.41	8297.81	3682.51	5816.69	4373.23	3520.43	4128.49	4477.46	3531.13	3367.3	4244.97	4223.15	3682.62	7104.99	5805.12	5855.43
M259T98	259.012	97.907	9078.44	6681.07	4054.81	4637.6	6028.52	7593.1	11206.8	4471.07	2892.05	5380.26	3815.01	3953.07	5458.09	5388.58	10938.3	3409.78	2953.99	9567.14	5865.95	3625.66	6886.11	4234.4	5663.42	7888.36	7888.61	7162.44
M177T343	177.04	342.933	21927.1	22372.3	21715.2	7776.7	23464.9	8666.79	23123.4	9159.82	15121.9	9813.45	19711.6	8837.23	23129.6	19409.6	28538.4	16528.5	9061.56	18122.2	19542.6	19425.3	16621.8	27737.1	24442.8	14943.2	19051.9	14043.7
M127T57	126.935	56.794	20414.1	41943.9	28032.5	37011.5	31290.7	52462.9	33136.8	49987.5	38498.7	29286.4	37285.9	35275.7	18264.2	25112.8	34587.1	21879.3	24767.4	28150.5	29980.7	39666.3	43671.2	78900.5	108189	33515.5	35549.4	33115.7
M127T713	127.051	712.884	11253.6	6711.98	7872.89	5800.72	7097.51	6941.68	8118.71	6654.99	11974.8	6747.68	8754.81	10879	7463.03	6033.72	9110.87	6959.2	3054.27	6863.88	7543.34	9772.84	8893.98	10598.3	8133.59	7435.28	7229.02	7437.43
M127T692	127.051	692.162	35497.1	23754.7	27852.2	28655.9	28865.2	23415.7	25736.3	23578.2	23388.9	24936.2	25950.4	26187.1	28473.6	22094.7	29415	28446.2	24949.7	27081.2	25885.7	29641.8	26042.1	32399.8	25060.6	25127.2	24677.4	27945
M326T60_1	326.188	59.713	9503.54	5915.02	10703.9	12328.7	11176.3	12175.2	11061.8	11092.7	13821	12967.6	11798.3	8009.21	10260.3	11602.5	10683.4	11265.6	10188.2	10824	10624.5	9682.11	10150.2	11947.4	9657.77	10831.1	11156.8	10870.1
M89T398	89.0244	398.405	2.14598e+06	2.39409e+06	2.2127e+06	1.99371e+06	1.83982e+06	2.10821e+06	2.22943e+06	2.77833e+06	2.23763e+06	1.91801e+06	1.90554e+06	1.93734e+06	2.76583e+06	1.83159e+06	2.18264e+06	2.30312e+06	2.45533e+06	2.08988e+06	1.99794e+06	2.72421e+06	2.58178e+06	3.46848e+06	3.15335e+06	2.06132e+06	2.09069e+06	2.09131e+06
M130T476_3	130.087	475.517	353775	431783	382874	396034	458611	380327	344318	476975	411279	415740	369651	396586	440882	313491	368261	311674	430260	407395	409404	478762	427843	501721	418145	381058	385687	385673
M179T508	179.056	508.486	30835.1	32055.3	31775.2	11322.8	27405.6	18184.6	32504.3	13330.9	33009.4	30213.9	32969.8	39980.5	15078.8	22874.3	36347.7	35675.7	31578.4	39627.7	33544.7	28199.5	37224	22353.4	18108.6	33076.3	33107	33191.5
M499T34	498.929	33.698	4383.4	2664.51	2718.74	3172.12	3466.38	3547.2	2627.68	4642.74	3456.86	3814.53	1730.59	2991.83	1901.5	2722.75	1412.25	1909	2395.87	1996.23	3939.74	2940.81	2574.25	3026.56	2063.41	2749.64	2418.91	2747.82
M199T176	199.17	176.261	20269	22022.7	22784.4	23495.3	20525.7	24813.4	27923.8	24488.6	24594.4	25697.1	20924.3	20460.6	25927.5	28466.4	41654.2	38348.5	21434.1	21923	18826.7	23783.9	23559.5	25060.8	26449.8	34549.6	28110.6	28403.9
M114T567	114.056	567.118	90716.8	81320.7	77206.8	73705.1	66479.3	82781.9	68443.2	52288.8	95584.6	67473.3	93041.8	73223	103531	64173.1	74336.1	83685.5	114177	85004	103921	79239.6	88102.6	73472.5	66024.1	76870.8	75314.9	76294.5
M309T61	309.28	60.5195	53719	82710.2	60409.9	67111.6	124346	101332	81582.2	296127	107692	75223.3	71849.2	59798.4	54414.8	122672	64448.8	68145.6	80145.4	74454.2	75996.3	66058.5	62630.4	64137.3	80950.2	82729.5	82745.4	80604.4
M495T43	495.276	42.639	4065.1	4110.58	2874.3	2603.29	4451.87	3467.06	2672.58	5782.5	3563.64	2709.07	3249.07	3133.96	2370.68	4207.16	3662.32	3031.64	4090.82	3949.46	3342.21	4509.65	3563.64	4151.51	2917.23	3635.74	3670.01	4626.92
M431T80	431.209	80.108	8542.98	26883.5	38950.9	32130.7	1128.82	21432.6	22024	125068	13365.5	17968.4	20227	7294.27	7723.95	11802.9	29375.3	11456.1	6257.67	27044.2	15971.8	7315.91	14863.8	34121.3	39551.9	26863.5	26903.9	27632.3
M125T53	124.991	52.701	41660	11900.9	14989.1	20122.4	25674.3	54527.4	20932.5	2510.28	8780.51	24165.3	17708.8	29941.1	12302	18608.3	8597.2	5019.31	10241	26458.6	62165.6	4887.72	15710.6	1932.77	2257.13	16820.3	17432.6	17143.2
M329T199	329.233	199.266	5413.96	5140.6	8338.49	8939.35	7694.16	7201.19	2466.86	8736.56	4953.86	9089.71	6019.73	6280.05	11245.3	8695	4039.03	4476.06	9097.95	5585.28	5784.09	5468.92	12779.3	7724.57	7170.64	7821.6	7812.82	8222.42
M583T60	583.471	60.2675	15035.7	6594.61	13849.4	15435	19651.2	22255.7	14087.7	15060.5	17826.8	15019.4	19961.4	20200.2	18504.8	30512.1	12294	18188.1	14788.2	20120.8	17100.8	17351	20053.1	14951.2	18901.6	14791.7	14809	14151.9
M785T671	785.191	670.591	1949.01	2174.55	1412.41	1977.73	2247.01	2253.77	2992.06	2076.91	2841.94	2307.5	2054.29	2319.59	1822.84	1901.29	1826.4	2056.43	1868.32	1590.33	1293.16	1184.34	1241	837.145	1324.83	2440.58	2011.27	2053.78
M179T399	179.056	398.996	17491.9	20376.4	17047.4	15029.2	15679.6	15666.9	21349	26470.8	19469.6	16350.3	13986.9	17008	20702.5	15283.1	18994.7	17730.7	21366.1	15172.3	14400.9	21639.5	21367	22589	23548.1	18351	18315.8	16594.9
M249T335	249.043	335.187	72187.7	3943.71	2753.09	2467.28	6874.51	4445.44	2528.95	6881.33	81841.6	95102	2980.76	5451.75	3257.71	114664	6066.53	3771.21	1788.23	1104.15	80693.6	4666.44	1865.88	4940.08	3441.1	51100.4	19266.6	51515.2
M277T61	277.217	60.7335	158851	80246.1	187977	179491	184128	197427	145474	116816	188360	160636	192921	229503	153457	281012	125255	226671	146381	222989	178126	153475	234369	121435	194906	199695	207014	206973
M129T337	129.019	336.832	8680.03	14029.6	14582.2	8191.2	11317.9	10943.8	15323.7	8384.32	8889.61	10911.7	12888.6	11833	15153.4	10448.3	23899.5	10393.8	11627.8	11771.3	13820.7	12609	9027.73	24348.8	22241.8	10874.2	11921.9	12547.1
M145T693	145.062	692.817	268316	228718	175315	174685	148047	231537	182365	212695	153938	128623	203274	191158	294214	198293	221448	182672	186453	157666	193303	221341	225798	236607	183902	202651	201542	213371
M131T700	131.034	700.117	1229.79	2060.08	1812.71	1272.45	991.659	1492.28	1675.65	5380.06	1939.53	1106.78	2011.44	1498.62	2956.33	1455.88	1943.21	1867.6	1333.17	1163.18	1568.66	1445.29	1733.25	2902.52	2146.66	1810.76	1821.22	1752.51
M171T713	171.006	712.582	5685.25	4470.19	5666.64	4925.31	4406.15	5740.38	5062.57	5775.24	7915.1	5724.75	6564.78	7873.65	5983.44	5166.35	9258.66	9772.54	9608.79	5578.44	7053.11	10525.2	7132.37	10491.2	8023.26	5129.2	5622.19	5154.5
M464T450	464.301	449.994	12918.5	48483	5725.47	11264.9	24743.8	3359.6	55077.6	17059.5	79224.4	41423.2	43704.9	8649.61	21986.6	12377.6	2521.53	65159.3	24156	8922.3	17117.6	27659.2	7341.66	15924	44588.6	23880.9	24726.5	23877.4
M339T40	339.199	40.391	167608	44459	64935.2	124548	72921	50269.4	176375	278253	346767	68238.2	65875.6	292497	152879	141722	188911	128000	332675	81654.1	146154	33432.5	137722	170351	173667	74350.4	76658.7	77074.8
M261T634	261.131	633.818	4161.07	7013.62	6012.52	5998.11	6171.07	5919.77	5652.14	6859.93	6161.07	6782.09	5960	6037.1	10147.1	6078.84	6204.09	6263.77	8550.39	5915.91	8270.67	7217.95	7075.75	7048.32	8267.45	5976.9	6112.25	5979.32
M269T81	269.248	81.38	8778.41	7007.54	8328.43	8566.67	12572.2	12060	8900.07	11962.6	9623.28	11637.6	11625	7671.65	11467.8	13148.3	8846.15	9924.47	17660.9	10224.3	12603.9	13718.1	11667.8	5158.33	11481.3	11462.4	11431.4	12329.9
M241T177_1	241.083	177.339	98791.5	107789	85621	117854	177453	123670	88770.1	108571	77268.5	115328	105348	94804.9	104717	88002.6	83181.2	103168	114075	90350.1	108357	106764	184427	117985	86212.3	115403	112392	115200
M325T41_2	325.184	40.9275	240849	60068.8	88784.8	186320	101737	76699.1	257148	360155	449406	104912	88346.3	399662	195839	195682	249379	175976	448508	125827	190970	48439.8	189970	224315	228343	89553.8	92092.4	92452.5
M227T203	227.067	203.356	27571.4	32988.8	27113.4	32199.8	35678.4	33537.5	25270.2	26480.8	22776.8	33515.1	32662.8	30354.1	32242	25753.6	23671.3	30057.7	32197.4	24150.7	30179.9	26809.6	48417.8	40980.7	26032.5	32360.3	32344.7	33156.4
M492T401	492.255	401.206	1234.03	555.64	727.256	1285.99	506.906	1350.63	9306.6	1307.19	13485.2	6985.8	11705.6	2096.32	13085.5	3748.45	782.544	8741.98	11440.4	6599.66	8405.51	7262.37	1571.46	8133.61	7390.05	3359.32	4461.55	3658.52
M144T246	144.045	246.06	5800.78	7052.6	6610.44	3548.72	11883.2	6851.06	5870.78	7910.35	17972.7	8754.53	9346.95	9207.93	7025.57	30542.2	4711.24	7896.06	8498	13065.2	907.51	6793.94	2602.7	4797.5	7920.92	6933.45	7553.3	6935.5
M212T42_3	212.002	42.385	2.909e+06	4.32312e+06	2.31174e+06	2.64139e+06	1.72154e+06	2.55403e+06	2.63026e+06	1.41731e+06	2.36736e+06	2.55252e+06	4.39643e+06	1.32551e+06	6.40428e+06	3.46176e+06	1.74213e+06	3.09925e+06	2.77346e+06	1.98464e+06	3.63598e+06	2.90428e+06	2.59775e+06	1.91391e+06	3.86257e+06	3.15631e+06	3.15288e+06	3.43337e+06
M435T41	435.073	41.113	4527.64	3239.74	5377.53	3778.07	4033.74	3914.86	1808.83	2934.69	3094.42	4594.86	3402.18	2195.46	4085.61	3753.79	4179.21	3245.97	3633.66	3774.81	4718.98	3785.63	3570.11	4572.04	4051.36	3570.75	3941.43	3900.34
M217T43	217.017	43.314	37533.5	27888.6	22300	16720.1	20426.5	38327.7	27997.5	20131.1	30702.8	35453.8	31926.3	14293.9	33621.5	22883.5	21513.5	29421.3	34156.2	20326.6	40965.8	21678.4	19736.5	22884.4	18039.5	32834.5	35074.6	32876.9
M447T671	447.091	671.007	4360.56	5074.04	4637.07	3763.89	4528.72	4280.5	4982.16	4090.98	4818.45	5743.55	6448.28	6814.3	5216.38	4097.4	5852.2	4399.57	2180.67	3797.7	4022.58	4049.07	2569.02	2768.15	2816.3	5190	4311.15	4523.19
M209T105	209.118	104.897	5053.3	3805.59	3646.25	8806.87	6005.87	5693.27	3921.88	6670.57	4141.05	3483.6	14661.4	4198.06	4366.46	3260.53	3154.79	5769.63	5640.65	5055.49	3698.26	3496.51	3608.24	3714.63	4274.43	4974.26	5020.25	5861.6
M485T52	485.273	52.345	3799.14	3854.71	5335.12	4761.64	3994.61	3938.77	2893.82	5505.91	4929.21	4601.41	5042.22	8075.8	4826.79	4517.53	4073.94	5558.79	7226.18	2846.85	5022.59	4320.23	6073.14	4341.36	4933	5443.92	5451.22	5618.35
M529T42	529.311	42.385	1545.84	1057.32	1765.88	2642.8	2520.62	2056.04	2501.82	1822.33	2652.1	3754.77	2636.11	1706.77	1511.41	2556.17	3256.12	2069.24	4759.79	1938.13	1714.89	1588.18	2106.8	2075.24	1679.59	1801.89	1728.14	2049.82
M381T39	381.23	38.528	5626.18	2685.02	6696.84	2967.62	4842.6	4961.41	3277.56	5220.68	3980.87	5286.56	4990.05	6037.52	5076.52	4841.89	5147.99	7939.98	4985.63	3082.47	6596.93	3728.62	5560.78	4970.4	6101.56	5624.5	5514.44	5720.94
M130T496	130.087	495.695	298238	325722	290164	315143	338048	332078	254131	376185	314038	333739	265399	291995	337365	250026	294179	257183	353934	325725	280637	344871	351194	406816	329002	291706	300489	300451
M182T35_2	181.994	35.371	25546.6	9642.05	17470.8	10593.8	11918.2	4582.16	9532.08	6334.36	11431.4	9853.04	27511.8	22410.6	12301.6	8296.02	16456.1	19195	30108.2	9871.53	13652.3	24920.5	14529.2	38668.9	7361.1	17290.2	17278	16859.2
M279T61_2	279.233	60.6505	3.33263e+06	1.66906e+06	3.50669e+06	3.29428e+06	3.73555e+06	3.73238e+06	2.78037e+06	3.35708e+06	3.38586e+06	3.62035e+06	3.34767e+06	3.68799e+06	2.97663e+06	4.82101e+06	2.10187e+06	3.2425e+06	3.45565e+06	3.90543e+06	3.31793e+06	3.14862e+06	3.59679e+06	2.87341e+06	3.72385e+06	3.46281e+06	3.58145e+06	3.57738e+06
M674T321	673.526	320.685	2040.91	2409.69	1411.81	2458.36	2629.15	1974.41	2058.38	2425.66	2588.43	2531.37	2851.37	3333.65	2241.3	2824.84	2568.23	1690.45	2618.99	2027.67	3915.32	2930.49	2556.33	2823.16	2684.46	1898.43	1832.64	1833.97
M432T303	432.31	302.665	712.352	2897.16	2123.03	2395.2	448.661	505.288	6794.47	337.904	2674.47	5033.07	3179.05	1165.61	3717.74	2627.44	270.393	2473.77	1581.58	999.818	6483.87	4070.16	884.155	686.954	9905.69	2572.58	2572.76	2464.18
M133T784	133.014	784.217	4375.06	3061.26	3283.15	3503.18	3975.22	4829.45	4493.72	4691.6	4313.51	4826.04	5539.32	5116.42	7485.84	4026.15	4108.63	4897.43	4377.11	3517.46	3853.87	4687.2	3886.13	4198.25	3928.58	5134.99	4623.78	4817.8
M402T55	402.165	55.201	2223.49	3414.6	839.369	2761.18	1174.67	2268.08	4688.2	3712.4	4097.94	3467.52	3552.24	2310.8	1781.7	3180.88	1923.47	2264.99	1835.59	2903.3	2708.32	3677.82	2670.48	3910.77	4352.57	2056.39	2238.63	2049.51
M496T293	496.272	293.247	15394.8	101569	23922.4	31012	63646.8	20095.6	126453	87100.6	67587.7	65246.1	82736.1	39006.5	52237.4	43703.4	34016.9	61369	54698	41430.9	32108.4	48862.4	25599.4	66372.2	132706	48041.1	48042.8	46797.7
M397T40_1	397.224	39.911	4517.93	1950.24	8656.55	2920.41	5048.99	2917.47	3485.89	4657.04	3414.13	4679.03	6292.98	7771.64	5534.14	3914.24	3331.36	5449.66	6084.23	5437.55	4219.31	1853.16	4790.02	4302.24	7729.15	4274.53	4312.02	4922.48
M367T42	367.247	42.4215	15124	9110.21	8155.94	23185.6	16184.7	11596.1	12349.9	10886.3	6179.94	12240.4	10614.6	8647.85	12595.9	12684.7	7882.15	7928.03	6981.82	13337	13335.9	7367.24	10403.1	8988.62	8892.05	11929.1	11368.2	11925.1
M227T61_2	227.201	60.813	120315	84348.9	109678	156095	142487	151876	124678	99092.7	116625	119044	144905	107173	113278	149098	116865	148828	123524	145337	116247	108222	148988	99997.3	157237	132841	133702	132832
M284T292	284.088	291.922	12850.1	14801.7	8787	19008.4	14515.4	14428.7	13569.1	14408.9	10049.3	16052.1	8924.37	7169.71	8657.72	20383.8	13097.9	5791.15	6212.73	11036.5	13492.1	11643.3	9584.07	12989.7	14354	13581.6	13181.7	13104
M300T335	300.039	334.637	15471.3	17426.3	26742.6	15346.4	18835.3	8643.82	15730.2	16934.8	16222	18381.9	17489.7	15317.3	35541	17386.5	19257.8	18206.9	19741.8	15944.2	16732.3	19823.9	17887.1	15415.1	23904.2	15032.1	15287.8	14847.7
M174T715	174.041	715.476	4336.06	4627.04	4254.29	3189.14	2786.42	4516.91	3198.33	4494.23	4027.2	3389.73	5013.65	3716.05	6420.68	3609.43	4515.69	4547.8	4855.69	2892.68	4217.12	4590.13	4119.92	4547.01	3919.54	3802.62	3687.9	3686.03
M190T348	190.054	347.681	11590.4	7702.41	10649.6	8155.13	8621.31	10136.1	7364.65	4927.99	12885.5	10065.1	16788	10696.8	17078.1	10459.7	11418	13820.8	11933.1	11857	19300	11541	11186.3	12945.5	10358.2	9734.2	9740.45	9214.6
M129T122	129.092	121.722	25112.6	13305.2	20601.8	18117.1	21087.2	21019.2	19965	22673.7	23087.2	12887.9	20315.4	20950.8	20645.1	19092.4	22288.4	13448.6	21256.2	23392.1	18390.3	14582.2	17958.5	20579.2	19285	12959.4	12958.6	13440.6
M245T333	245.092	333.469	13586.2	18186.3	18365.7	25543.2	19270.3	15533.8	19727.3	15671	26053.5	26145	21924.9	21106.6	17394.8	15940.5	24290.3	27417.7	25249.2	16612	31223.3	24707.2	18230.8	23978.3	25460.8	18073.8	18729.9	15107.6
M438T361	438.297	361.056	3410.15	3602.13	4561.93	4688.71	4834.06	5585.31	3639.7	2105.48	6589.27	3361.27	5327.52	4852.97	3985.39	5049.96	4498.71	6081.79	6090.93	5914.81	4306.21	5038.81	3325.04	6801.06	3930.01	4621.75	4721.64	4618.89
M365T60_2	365.341	59.89	37846.5	62304.5	39758.6	31875.6	58128.3	43487	63947.1	166157	76647.4	34251.7	74123.4	37514.7	47789.3	79010.7	63270.7	60306.6	64592.9	58737.7	45570.4	52067.7	43857.2	64755.6	51643	57245	56712.5	55706.1
M599T438	599.319	438.497	32341.2	34181.6	35081.4	36396.2	34656.9	32849.1	24235	37676.4	37809.6	39126.3	41817.7	58659.6	40041.3	32487	52755.3	46390.9	55286.1	38209.3	55206.6	80293.2	57156	76649.9	68978.5	32264.3	35629.7	35708.7
M150T60	150.001	60.04	9475.35	7447.11	9004.46	11248.7	7341.04	7249.08	4690.62	14796.9	5485.45	5751	5524.54	8820.43	11381.1	9025.35	8067.2	7021.96	7545.67	7950.85	6920.31	7711.85	8977.96	10988.9	11176.3	8738.47	9227.57	8732.56
M283T1148	283.264	1148.18	287700	247437	354683	232110	324812	218134	312744	232683	287270	355091	304652	261958	225910	252651	329268	273687	357970	262029	257854	251871	254144	239824	351074	270997	270895	281237
M281T1148	281.248	1148.14	22886.6	19245.9	22768.3	27089	24465.2	18371.6	30914	19132.3	16245.2	34645.1	36388.6	27372	35899.9	31797.5	24008.4	19683.2	29722.4	30280	34503.7	15932.2	19232	13913.3	35783.1	30328.9	31673.6	31654.5
M155T403	155.009	402.661	3219.91	3302.78	640.737	1396.39	3229.43	2953.61	2688.58	2771.9	3075.4	3492.75	3326.42	3362.54	4718.54	2199.44	2861.25	5486.46	3826.65	3163.72	3424.71	2979.08	5045.58	3851.5	1872.94	3089.33	3091.65	2282.39
M297T42	297.152	41.659	76697.1	19322.1	24683.6	69567.1	34628.4	23167.6	76181	106581	194848	40390.9	35759.2	109780	60707.2	73953.2	70583	54972.1	137070	39548.9	63022.8	12744	62605.8	63326.6	64814	31021.3	27597	30890.3
M131T406	130.992	406.142	1982.25	7375.51	7767.55	9477.68	13555.1	13987.1	12225.9	14007	9966.44	17438.9	50332.1	13761.8	8155.84	19955	21440.9	16816.9	55562.1	15707.8	63831.4	8830.07	17049.3	12066	13330	25694.5	36576.2	37213.4
M255T61_2	255.233	60.6505	2.59405e+06	1.76712e+06	2.83477e+06	2.71595e+06	2.86515e+06	2.63337e+06	2.12105e+06	2.50066e+06	2.78639e+06	2.28812e+06	2.8278e+06	2.82385e+06	2.54915e+06	3.0579e+06	2.39468e+06	3.49269e+06	2.341e+06	3.01359e+06	2.40868e+06	2.39098e+06	2.59989e+06	2.1668e+06	3.29859e+06	2.94096e+06	2.93937e+06	3.12604e+06
M218T489	218.103	489.483	25635.4	36809.4	22698	17250.1	19703.3	15347.9	13286.5	34811.5	16268.2	33030	35610.2	36775.5	25819.4	15955.8	44354.5	25404.5	25471.4	17738.3	31337.4	47588.9	32264.7	69018.4	42661.7	25271.6	27157.1	27154.9
M841T103	840.576	103.419	22553.2	17681.6	35286.6	64953.5	121496	40624.4	33405.5	22379.2	48685.7	73882.8	54444.4	87407.4	47929.4	45411.1	59439.1	53154.8	34708.9	54542.7	91117	74811.1	57580.5	41749.1	167218	78802.5	79196.7	90300.3
M843T253	842.587	253.348	25859.8	36943.4	27439.2	32421.3	18334	30102.7	25771.6	38493.2	37505.7	18924.3	38665.5	35428.8	22765.9	50551.2	18617.2	26854.1	68926.1	19926.9	16369.8	14900.3	36327.4	23729.6	50413	46510.2	46959.7	52803.3
M841T252_1	840.575	251.988	119692	122021	110893	126172	111561	124135	110889	107184	98395.5	122942	84501	103895	116737	124556	114280	85068.6	186784	108797	107407	102876	83379.5	102310	155521	135050	134670	161533
M865T250	864.575	250.071	86389.3	72219.2	70825.8	69541	70537.5	84105.9	72595.2	62529.3	67634.1	62323.2	65804	73009.7	69582.1	78098.8	65921	52919.4	117174	65589.5	54707.6	49336	72502.8	61363.6	61030.3	83376.5	83490.2	91464.7
M839T253	838.56	252.639	10841.5	9871.85	8242.46	9499.72	6241.99	10583.4	6605.58	7349.34	11731.2	7313.97	11609.8	12392	10396.9	9055.57	6729.82	8515.83	22660.6	8982.7	9065.86	8197.23	6029.5	10555	10817.5	11340.5	11400.8	12294.5
M817T63	816.575	62.7555	216489	249263	254012	235303	227603	220767	217981	247048	213494	242777	259903	266183	237270	210043	226697	198617	294627	247106	280996	269716	252469	249271	266801	255319	248203	254923
M869T248_1	868.606	248.478	120848	177345	179187	246947	156368	173047	119708	207262	151240	184799	116400	153348	158569	166207	188470	203980	200407	147320	123302	160524	138746	140393	219134	184303	184063	192985
M893T247	892.607	247.087	62996.1	66528.5	56279	76929.3	67739.8	78298	51464.7	80083.2	62025.2	72819.6	58641.6	55868.3	58469.4	56424.7	62477.2	50837.3	83418.7	67410.9	59157.9	57215.4	73776.4	56615.1	45710.2	66540.7	66060	68504.2
M845T246	844.606	245.56	23287.6	30644.8	21227.8	29022.5	29936.4	32907.8	44911.8	40607.7	26535.3	27813	41487.1	33663.8	27907.5	44105.8	193368	34562.7	101892	48454.7	31369.7	29740.7	32486.7	44129.3	34094.6	46366.3	47072.2	57607.3
M789T261	788.543	261.236	4519.52	3418.98	3836.46	2377.73	2123.36	3568.96	2777.35	2609.91	2408.4	2365.05	2305.1	2517.7	2841.9	2438.77	1849.9	3104.36	7247.31	3178.91	3146.45	1796.59	2666.18	2339.94	2410.67	3646.46	3677.59	4048.84
M817T258	816.576	258.2	55674.9	59855.8	66127.8	66750.3	57854.1	64505.1	62122.4	50830.8	54791	83094.9	61916.2	63115.5	66947.2	59161.6	52307.6	47444.5	224968	62550.3	56772.5	57041.4	58120.2	79886.3	65410.2	113070	112929	137835
M815T258_1	814.56	257.604	11920.2	3848.01	5043.09	4612.19	4078.59	6160.89	4313.6	4502.18	5331.73	2696.18	3263.95	3627.15	3379.45	3156.58	2775.1	7097.62	9897.38	3269.93	2895.48	2690.78	7588.96	4997.8	2825.93	5476.61	5591.66	6808.91
M831T255	830.59	255.499	4506.33	5379.46	3154.74	5745.02	5134.74	6955.23	4673.38	5585.71	2547.95	3457.82	3350.06	4732.74	4230.58	4777.9	3310.68	2614.51	19916.9	5537.94	3238.9	4668.05	4898.61	5493	5544.06	7971.57	8668.07	10873.4
M863T251	862.558	250.554	4708.54	4155.64	3853.36	4076.23	4582.63	3273.86	3355.96	3788.99	4466.65	3683.81	4364.51	5835.1	2740.9	8661.7	2612.56	3558.96	4248.29	2795.01	3223.12	3412.13	3763.76	7597.08	5284.56	3948.79	4183.26	3963.14
M889T246	888.573	245.603	10491.6	7396.27	6918.84	12883.8	9522.22	8271.56	6692.4	8058.3	7504.17	8036.93	8613.99	7185.87	6738.26	6766.27	6193.26	6137.69	7195.02	7223.14	6760.9	6635.11	6559.38	10021.1	9925.38	7323.84	14945.9	7271.61
M765T253	764.522	253.334	9145.49	9553.58	6425.29	7078.81	6774.19	9474.27	6089.33	7419.47	8991.47	7975.23	9317.31	9710.91	8299.24	7255.21	6982.75	8262.62	8679.09	6338.3	10578.5	12458	7200.54	6842.91	6614.49	8757.06	8760.39	9397.47
M763T61	762.507	60.9175	18078.6	21512.6	18729.1	19852.2	15535.7	18861.3	15419.9	16606.1	16252.1	20504.9	20526.1	16639.2	18793.6	18210.3	17843.4	18419.5	18263.6	20325.5	30759.2	25175	20472.3	15281.4	19550.3	18459.1	19371.4	19390.4
M791T61	790.539	61.302	28520	29955.8	24509.3	27681.8	23671.1	29922.1	21983.6	21405.9	14068.2	26045.9	27785	23075.3	27545.2	29495.4	33097.7	25999.5	28502.7	26002.9	37322.6	28384.5	22821.6	21067.3	27544.2	26630.1	27080.1	26636.2
M767T282	767.472	282.152	4656.56	4088.54	3106.62	4146.81	2773.76	2967.3	3553.61	2874.84	4193.04	3853.3	5964.74	3473.22	3013.03	2781.82	3701.69	6012.93	3360.03	3249.89	2663.55	4111.13	3625.04	4015.54	4859.47	3538.83	3545.39	4039.97
M192T329	192.066	329.043	56425.9	129368	59985.2	47740.2	50170.4	62246	93982.6	52893.6	55228.5	55250	70779.8	26839.8	122015	87818.7	66776.1	68091.7	44346	68354.4	61173.3	62607.4	60957.6	45142.7	92567.7	59828.7	59820.3	58395.7
M93T38	93.0341	37.7235	24717.4	124367	24173.5	16137.4	21363	15560.5	9834.1	5915.15	13107.9	17573.6	58027.5	37981.6	85475	8485.72	13734.4	15670.3	42707.2	14831.2	14399.4	49332.5	11176.8	10651.4	82087.2	33650	33200.1	34202.5
M269T409	269.066	409.484	1321.79	3568.53	1431.32	1131.59	1421.23	1191.81	498.765	847.519	956.193	996.748	4147.42	2613.88	4912.05	479.393	512.004	1278.93	3767.88	747.313	1153.78	2868.92	940.881	416.405	6050.66	1845.39	2355.91	1875.52
M97T780_2	96.9596	779.769	492157	485567	434896	442490	368655	496102	455745	362960	424983	457166	568857	529905	483659	533151	426248	488486	521991	380821	518696	406604	487961	345941	402833	429903	439041	429922
M834T343	833.517	342.897	88914.8	54399.7	61104.2	46434.3	52032.9	55244.9	40225.4	142438	89357.5	54921.6	125583	49737.2	98634.4	53163.3	44401.3	74408.5	33977.8	55742.8	159406	79816.5	52927.7	134645	154111	64643	78729	63673.6
M848T342	847.532	341.739	8501.91	3345.2	12586.4	13011.4	8273.02	12396.7	8886.23	12624.8	11223	12104.8	7210.35	4296.87	14644.1	6309	12331.3	6107.65	10813.6	5469.1	7901.01	17116.9	10491	11694	5826.52	9244.89	8518.31	8618.31
M862T341	861.548	340.53	64575.8	206361	178584	221986	98917.4	202971	61279.9	130597	54884.7	215175	116821	243063	219932	76439.1	144021	141032	177685	224487	245901	117686	98008.7	223234	98950.4	116634	161828	163063
M858T336	857.518	335.87	423522	306508	454933	304075	336247	260116	330735	303423	251394	305446	245502	254447	293117	305279	221740	366530	431878	307574	345439	256754	234881	347419	283575	373522	372625	334471
M856T337	855.501	337.288	15760.6	14077.1	12654.4	8510.29	9161.44	17607.3	6276.45	9559.19	11568.3	14642.5	13700.4	9578.08	16902.3	14946.2	11551.9	7418.81	10665.7	13210.7	11250	20838.5	15817.5	13316	9375.4	12931.2	11316.9	13002.9
M872T335	871.532	335.237	32064.2	28330.5	32961.1	40415.9	29840.9	39481	28313.1	33142.9	45168.3	34258.9	50921.4	42000	36560.2	27846.7	28471.8	28262.7	43740.5	34845.7	38573.7	30114.5	27652.3	34316.1	56411.4	29587.1	29735	32467.2
M884T262	883.533	262.465	9540.58	11530.3	9310.64	9264.42	11594.4	9686.22	10651.8	9197.78	12233.1	26049.4	9619.25	15576.2	9973.02	12175.5	24453.9	9931.93	9130.59	11657.8	11290.6	16385	12817.2	17910.2	12221.7	15126.4	11216.1	10748.1
M882T335	881.518	335.195	91112.1	37821.4	56260.3	38243.9	48794.5	29701.5	31450.9	46119.6	73787.2	34164.8	69161.6	49204	41951.5	33655.6	60252	40532.6	46832.1	25540	65122.6	30409.9	24033.3	65185.8	46194.9	36362.3	34639	35969.5
M910T335	909.549	334.716	237246	150823	161481	161025	102135	211156	120148	176295	161458	118533	269837	115965	165139	172087	208238	167485	195132	184089	197915	136787	145158	145708	194321	185323	185195	176545
M297T178	297.084	178.142	1012.66	1508.13	2567.32	1617.03	1200.1	1694.65	774.479	5472.06	6224.52	4672.51	1663.02	3557.64	1910.19	1611.85	886.053	5631.09	1879.48	990.517	1678.91	2390.65	5380.95	1397.78	1042.68	1972.51	1973.01	2039.43
M297T80	297.279	80.1735	2275.42	2830.56	2840.09	1966.76	2806.89	2467.2	1549.46	2654.26	2908.08	2858.62	2711.53	2855.09	2580.96	3381.23	2454.78	2690	4487.69	1653.14	2838.12	1928.12	2734.37	2542.91	2442.98	2990.7	3111.71	3299.3
M463T38	463.287	38.395	86504.7	42593.3	71814.8	54883.8	74215.8	68523.9	57011.5	129461	73035.9	100295	90097.8	95890	89452.6	67673.3	129739	78779.9	113679	58201.3	112846	84519.4	136151	72891.5	66307.4	84368.9	84377.3	85894
M73T225	73.0291	225.078	9648.7	11816.2	11509.4	9204.74	13122.1	9705.96	9661.44	13590.8	10961.6	13018.7	13183.5	11325.7	16011.1	11474.4	11987.7	12143.9	5702.27	8349.52	11341.8	12652	10788.6	10010	12693.5	8273.8	8255.5	7771.83
M311T41	311.168	41.122	238749	53247.9	74020.8	184374	103578	63414.6	232811	349773	503603	114681	81619.6	373978	194896	196886	210180	166388	418095	113428	189812	42172.3	170911	200696	222671	85045.1	86215.2	88376.7
M584T300	584.347	300.086	30027.6	20376.4	18093.8	45026.3	30304.4	46694.9	15622.1	32483.6	18338.8	30509.9	39463	16233.8	62508.1	46940.3	18096.2	53546.2	44821.5	23513.1	48473.6	29363.7	51126.2	70893.6	60477.2	22302.7	27186	27070.8
M87T195	87.0084	194.833	957040	2.0285e+06	1.4161e+06	1.3078e+06	914006	1.82574e+06	877704	472731	692904	1.02019e+06	697395	1.11749e+06	1.49545e+06	955192	1.35086e+06	1.19071e+06	887242	967444	1.40646e+06	1.03093e+06	1.01963e+06	1.0033e+06	948425	818680	878123	719216
M191T631	191.056	630.658	67608.4	54143.9	40623.9	55350.9	83692.2	64460	67136.7	66019	71908.3	75884.5	58253.5	77254	71457.6	68829.3	67850	65866.4	73490.1	70557.8	69387.7	70303.2	70057.5	70993.6	66820.7	55707.1	59632.8	59227.9
M299T98	299.258	97.598	6059.78	3463.05	5386.81	5486.19	11621.5	7279.57	4956.94	14372.9	13996.3	4157.53	5981.19	7423.98	16952.9	9611.06	8018.41	18269.1	10068.7	5139.05	5777.16	3675.36	5520.52	4378.32	6643.22	7616.97	6999.51	7109.83
M316T55_2	316.116	54.9875	8131.97	5624.54	5603.39	8050.29	4953.36	6409.39	7708.14	5101.93	11675.7	4641.32	8478.73	2734.17	5082.13	3185.19	6012.46	10049.5	5558.4	12607.8	5507.25	5265.46	7931.98	1806.89	4063.79	5160.35	5189.38	4976.02
M353T39	353.198	39.164	9806.85	5404.1	11425.4	5656.92	9478.4	7416.95	3043.21	9194.71	27510.2	6550.69	7890.55	9796.41	9149.35	7247.03	8188.95	8938.35	7528.52	7064.54	6727.36	3786	8030.87	9049.6	11810.5	7627.27	7634.6	8149.25
M279T176_2	279.233	176.467	16864.3	15349.9	14207.2	24867.3	32388.2	102514	16164.8	38037.7	29821.8	88909.2	24435.4	28908.8	15770.4	113343	16041.7	16880.6	19352.3	78166.8	19846.4	93009	17916.5	16426.3	23752.1	41162.8	40447.5	56857.5
M609T670	609.144	670.161	25120.3	22123.3	25596	23436.4	25414.2	29852.9	26955.2	21875.9	29203.8	30175.2	26446.4	29830	28449.7	32125	30178.2	29335.3	25061	23819.6	22736.1	21107.9	21246	18783.6	21995.5	33016.5	26131.9	30150.4
M762T267	761.58	267.34	16385.6	28159.5	12734.7	7333.24	14538.7	9878.21	15568.5	10796.7	19616.4	19786.5	10413.5	13766.5	11481.6	12063.5	19583.6	19426.4	26487.3	13052.4	20347.4	11905.2	11350.8	15290.3	11512.7	15386.1	17139.4	28473.2
M265T1210	265.148	1210.05	15775.6	29638.7	5315.94	29755.1	24658.8	16789	4399.33	9826.98	7426.78	14986.5	13165.6	20729.4	51403.5	6419.59	19399.8	17081.6	8073.91	13218.6	29889.1	24635.5	30328.7	5685.27	4635.31	25753.1	18462.8	18458.5
M173T631	173.082	631.365	3561.09	5664.97	3483.08	3539.62	1345.25	1771	3404.32	5918.97	4441.05	1277.23	4372.89	3059.46	4393.37	4709.53	3085.24	4387.76	3670.23	3815.7	4762.85	5909.83	1257.27	4460.97	6602.89	3655.08	3789.13	3788.96
M117T704	117.019	704.341	100223	89600.4	79103.2	68989.9	57034.9	72185.8	76333.3	521341	78845.7	65466.1	78249.2	63261.5	102914	70737.4	86355.6	87962.7	86772.3	91519.1	77854.2	195332	109241	211230	211814	115808	117846	115811
M220T60	220.147	59.867	17272.6	10478.1	25872.6	25703.8	20481.4	13986.4	14046.4	10070.7	19152.1	23721.7	16623.9	18926.1	13735.6	9883.04	13214.9	11762.4	15405.1	13726.1	12870.8	13702.2	12100.8	24127.6	7577.11	7280.39	7912.76	7304.77
M119T646	119.016	646.057	9227.1	9968.94	8408.57	15907.6	13478.4	9087.38	9926.76	12214.8	12498.3	8613.64	9457.74	12816.4	10709	8574.09	17169.2	9975.54	10283.8	16277.4	10742.1	10178.2	9162.94	10881.7	10004.6	10582.6	9800.72	9785.53
M498T295	498.288	294.97	20709.4	214746	47584.1	41978.9	209504	45686.3	90344.8	426733	31119.8	60773.2	142403	59837.6	82352.5	49799.7	95435	56481.3	68824.8	73972.4	49414.5	81822.3	67871.5	95092	254650	89563	89511	87443.6
M514T350	514.282	349.992	11101.5	46986.9	11835.9	18095.1	89280.3	13209	23304.4	605948	23368.6	15918.7	17257.3	11518.3	18770.9	12379.7	12992.4	16979.7	17898.4	53075.6	13606.5	28358	13450.1	29722.3	31339	29075.5	29075.2	28420.7
M381T50	381.1	50.001	23214.9	7803.31	10343.1	3791.63	3720.49	3494.12	7569.59	10508.3	5403.76	10189.1	15019.1	5194.39	10240.2	6987.28	1567.28	5159.95	11335	10994.4	16577.4	6913.1	5070.71	7966.19	10205.1	8267.11	8837.43	8238.9
M343T154	343.085	154.188	58326.1	44235.7	38836.2	58260.3	20597	36099	62933.5	25732.4	41767.1	56426.7	68906.5	22967.8	63354.5	42910.5	20046.7	52668.7	77450.3	24722.3	56443	40810.9	23657	50392.5	58949.3	42040	41722.4	41722.6
M369T312	369.227	312.137	6457.72	6879.51	8210.14	4940.37	3289.26	13680.5	5876.53	1127.47	6536.05	6409.72	5522.07	10938.1	22172.1	6968.6	12379.3	10920.5	4511.42	7579.82	9854.96	1666.62	2260.58	1005.99	2060.57	9408.26	8350.37	8260.63
M125T177	125.035	176.913	39744.9	44678.6	35929.3	50175	73359.9	54050.8	36719.6	44831.8	32002.3	46087.6	42878.8	36354.9	44331.2	36071.7	35325.1	45967.3	29228	36092.5	45160.4	42125.1	75215.8	48549.1	35514	41494.3	40810.3	39377
M311T1210	311.168	1210.47	121374	60969.7	97379.2	160585	130939	118385	131614	106433	46345.5	89420.1	121617	117003	97335.8	101907	121460	137693	172040	114025	31249.5	160665	99280	53618	115746	122149	123174	123173
M341T667	341.109	666.631	2272.93	1368.73	2166.78	261.393	2087.55	2565.37	3351.11	2294	2270.63	6431.26	3060.84	2464.56	2074.14	1918.93	859.526	1747.51	978.366	1592.77	1035.68	2065.17	1279.5	2152.99	1324.03	3042.34	2621.74	2650.32
M343T107	343.085	106.887	82284.8	40506.3	19852.8	11413.4	20106.7	8672.75	77427.9	6295.92	32090.7	32334.9	80302	37149.9	63136.4	13363.9	20022.1	50990.9	16072.1	21111	58174.9	42879.6	25917.4	66637	38868.7	49469.8	47890.4	35419.4
M862T307	861.66	307.046	9958.32	7030.06	7946.26	12631.3	10033.8	11706.4	9712.31	9059.2	8076.82	6744.63	8186.83	8131.46	9013.68	6028.42	10208.5	5739.49	13033.4	3463.26	11818.6	8687.97	6651.98	10550.6	5097.09	6545.9	6721.58	6721.17
M111T150_2	111.02	149.787	193558	223518	155683	162924	180287	157843	152499	671383	121429	166079	139490	162002	153047	108593	131668	135463	220164	130997	127327	317833	227201	359349	318595	214545	214371	221879
M167T590	167.021	590.374	52609.8	30632.8	32920.4	39514.2	29349	36866.3	34843.6	77109.7	40587.5	23571.5	29763.7	20359.8	23866.7	35520.6	23735.2	43078.4	38031.7	20314.6	24369.1	34987.1	28719	75937.3	38731.5	37551.4	34793	34893.8
M243T286	243.062	286.202	131981	100988	99911.6	106610	68477.4	105512	88788.8	78142.4	124437	113942	113293	91495	111120	98605.5	93755.3	156042	103568	112099	99668.3	198589	88950.1	150851	167066	104733	104780	101890
M115T582	114.98	581.858	35577.2	33924.2	31295.8	33349.7	33761.9	33440.1	35428.7	48265.3	36614.2	32978.1	37852.5	31592.8	38423.5	32623.6	35282.3	40698.3	39060.7	30974.3	34910.1	47540.4	38742.8	51282.7	48900.9	36481.8	36851.3	36483.9
M265T38_2	265.147	37.998	96371.4	69835.7	117745	75065.5	179782	75870.5	71217.7	73002.6	182994	80393.6	136349	129031	126820	68701.2	220123	74345	157658	124653	67935.4	1.23037e+07	188148	127251	65211.5	660428	660239	684862
M156T353	156.066	352.987	3531.63	12841.6	7028.5	6948.36	7943.99	4589.35	4717.39	10742.7	3968.93	9707.25	3575.2	7380.39	5596.38	4009.78	3768.62	3774.63	4414.49	7117.2	8109.15	10347.4	4909.96	7071.07	9797.14	6142.35	6397.73	6144.55
M139T560	139.051	559.602	4166.42	1162.38	1857.32	1368.08	712.436	1118.25	3187.76	645.728	3600.86	789.429	4549.8	1197.6	5003.04	2373.28	1756.5	6668.25	2352.76	1312.59	1744.8	971.526	1533.67	1226.54	1564.61	1817.8	1945.83	1822.27
M637T34	637.086	33.751	1837.28	315.25	242.81	276.303	210.926	656.959	6276.3	902.01	1253.05	726.253	2543.14	186.615	1064.96	461.38	1899.42	2390.57	2352.46	201.355	545.682	1194.91	402.527	357.346	1291.13	1392.15	1468.86	1394.65
M828T62	827.559	62.1875	12216.2	11763.7	9820.14	13084.1	9523.93	10153.6	10201	12385.7	9751.41	12911.9	9352.54	10415.4	10556.7	9996.4	9843.67	10356.7	11489.5	9197.88	12923	11729.4	9210.5	9675.46	13886.3	10658.6	10760.1	10659
M293T115	293.033	114.745	10907.5	1081.65	2374	3250.23	666.663	1231.12	7724.8	1495.14	5782.76	2780.52	10802.1	3457.94	10003.7	3737.84	8202.56	11364.4	14533.7	1767.45	4561.27	1145.45	3890.27	4478.92	3982.06	5496.69	4190.58	4215.96
M359T380	358.925	379.837	15204	6036.56	9069.81	7137.21	9383.41	13752.6	13079.3	7809	11645.9	7960.14	17630.2	7584.4	16663	17978.7	14115	15237.1	14282.9	8388.43	10733	7631.9	7141.39	10531.9	7516.73	12377	12547.4	12377
M89T551	89.0241	551.186	170722	79697.7	128705	62565	105962	92338.3	180192	64803.4	102115	70474.3	135896	96102.2	144070	111033	120235	124629	101384	104476	91757.2	94003.9	98075.3	116002	54206.4	105747	103618	103619
M179T174	179.071	173.694	4867.15	19255.7	5183.52	26117.4	15772.9	3614.42	3630.82	37302	2145.15	27434	3494.32	46767.5	2382.78	29876.8	3062.61	6292.89	2043.53	3448.42	8503.35	114552	7525.03	38184.3	185830	24034.1	23164.9	23177.8
M134T334	134.06	334.271	7073.42	3271.71	4659.63	2116.64	1070.23	1059.28	8391.91	1525.44	5840.07	975.447	7744.02	1595.05	6133.54	1532.25	2561.44	9408.06	5241.14	1460.06	3527.22	1612.87	2636.01	2665.66	1806.4	3038	2570.11	2566.78
M636T34	636.084	33.828	4572.02	439.753	545.277	375.879	836.797	1107.91	13765.2	1884.67	2123.77	927.215	4209.42	255.686	2158.83	815.182	3526.51	5021.34	3766.51	173.713	936.606	1398.97	608.6	1030.69	2188.21	2274.75	2271.61	2468.32
M421T380_2	420.924	379.933	3132.8	1329.79	1809.15	1572.45	1402.87	1412.58	2579.56	1574.75	2608.18	2357.13	3974.46	1720.9	5651.52	3691.44	3667.53	3430.86	3906.42	1706.77	1660.91	1868.18	1825.65	2672.25	1584.73	3066.79	3062.32	2766.54
M281T248	281.124	247.988	5338.01	9298.58	9441.13	13524.2	12280.1	11528.7	4194.9	15141.4	4081.69	13909.2	4357.62	11370.1	6445.54	4746.07	5076.68	8384.66	8047.56	7975.69	15922.5	11538.1	11442.2	13874.6	10197.3	6156.07	6153.58	6295.84
M280T687	280.104	687.03	8256.45	3606.62	7671.33	2906.48	3091.43	5451.92	5509.94	2075.09	8853.63	2571.31	9272.54	4768.24	8553.69	6346.2	6847.91	10151.2	5861.27	6034.16	5199.3	4888.36	5645.24	6406.13	3221.56	4927.96	4930.35	4655.84
M1011T380	1010.81	379.707	4432.67	987.828	1916.26	1185.96	2052.98	7350.25	3082.5	922.675	4023.98	2257.97	8588.28	983.314	7672.66	10895.9	7371.29	5773.65	7648.65	2365.79	2219.17	1925.03	1493.97	3649.98	1078.14	2651.08	3896.11	3896.11
M241T35_1	240.913	34.876	2805.48	9931.49	4877	7423.59	3994.09	2893.17	3730.2	3647.22	3041.58	6495.74	3732.64	4386.26	4076.09	4828.97	1770.45	2788.73	2426.45	4740.84	10875	6171.43	4574.65	3198.58	9985.51	5596.14	5460.09	5599.11
M361T380	360.922	379.554	19184	8208.33	10711.3	9422.04	12388.5	18612.6	16644.3	10038.2	12323	10307.2	24242.2	8277.75	20201.2	24173.2	18862	18088.8	20961.1	10723.5	12687.5	9811.61	9539.28	12391.2	9874.71	16296.5	16103.5	15449
M647T380	646.817	379.515	3502.93	699.32	1344.88	1049.17	2070.65	3777.18	5141.32	1444.69	5245.17	2364.85	11841.1	1468.32	9096.9	9250.34	5763.78	6130.57	8847.83	2010.65	3598.12	2055.85	2236.37	5095.8	1085.09	2620.71	4297.04	2576.95
M366T728	366.108	728.383	3688.56	762.359	2903.85	557.122	674.295	1449.28	1775.21	512.893	2473.67	733.438	2944.84	1274.78	3514.37	1678.09	3051.07	4313.29	2394.03	1881.53	1976.39	1665.86	1505.5	2473.48	549.603	1126.7	1104.32	1104.15
M407T380	406.947	379.756	10753	4478.94	6402.42	3258.42	5324.05	11440.7	7263.34	4254.99	6479.79	5133.93	12496	4132.65	12790.9	13147.5	7582.69	8506.36	8495.86	5096.27	5460.65	4225.24	5011.05	7044.85	4136.9	9338.6	8568.03	8545.31
M347T86	347.258	85.582	7644.56	1907.45	3844.3	2838.67	4686.36	4893.85	6257.77	1069.99	6996.37	1911.57	3819.75	2659.81	4377.1	6022.86	5069.85	5144.17	8195.23	3984.06	3495.12	498.929	3349.56	1658.28	1265.55	5567.64	4531.44	5535.99
M367T728	367.104	728.383	13562.9	2408.9	11847.4	2777.12	2974.24	5832.54	7887.7	1252.67	8761.95	2569.97	11051.2	4858.02	13798.9	6522.79	13698.8	15282	8207.06	6747.38	6742.35	7704.89	4932.12	9077.35	1977.85	3399.83	3460.86	3399.86
M326T540	326.123	540.429	10445.3	2724.04	10622.9	3177.3	4231.9	8686.33	9990.72	3043.92	7229.07	3885.72	11013.3	6894.04	18506.1	9600.77	7123.09	11127	7644.07	10302.7	6437.5	6320.5	8177.66	11563.3	3242.38	6089.31	7038.27	6084.43
M422T380	421.978	379.762	1115.06	353.692	653.571	294.087	512.894	1726.87	1445.69	387.328	1574	439.956	1382.26	428.722	1695.8	2742.74	1650.75	2169.62	1950.09	847.295	885.497	514.378	330.033	1700.87	550.982	1095.71	1175.15	1095.84
M119T551	119.035	551.089	134519	70568.1	122867	68950.9	63286.7	108467	94788.4	46688.2	104510	57857.6	119193	84421.9	111111	109728	103004	94811.6	88397.1	103282	78517.5	76170.5	88544.9	100647	45895.8	93373.7	96326.9	93382
M405T380	404.95	379.707	11104.7	5251.96	5520.47	4757.27	6133.34	10072.9	7658.44	5322.57	7858.23	5590.43	14277.4	4855.23	12325.5	14584.6	8504.67	10077.9	9642.41	5717.93	5510.94	5240.77	4891.59	6777.38	4482.51	9121.41	9165.74	8318.84
M429T105	429.3	104.685	10516.4	4156.9	6537.16	6325.49	8385.52	3576.15	13831.8	5780.88	15073.9	6606.22	25176	13365	19064.8	5520.79	10714.5	9529.44	20143.9	5107.76	7140.82	8361.99	4908.98	8945.78	12179.9	9125.7	12211.7	12176.4
M283T560	283.068	560.335	9160.8	2619.94	6143.48	2908.81	3740.89	6699.39	10001.8	6198.13	12916.5	3146.08	10641.2	4260	5021.77	9266.74	6907.04	16572.1	5570.03	4881.34	3241.83	3380.53	6516.19	13358	3033.11	5939.76	6127.27	6140.64
M149T537	149.045	536.631	19642.3	11348	19152.4	7725.81	8746.2	14634	14389.5	6689.22	16205.7	8728.81	13571.9	12703.1	21931.9	18819	19309	17564.4	13876.3	16088	10762.1	10809.7	11581.9	12616.7	8067.32	14161.6	13883.4	13881.8
M328T379	327.947	379.397	32279.9	11449	17208.1	13966.4	18368.5	49651.2	30012.8	15116.2	29459.9	17563	65156.2	13660.5	56834.8	76328.4	37486.7	40952.1	44702.6	20041.5	20480	16671.8	17251.3	27763.5	13996.8	30730.5	31121.7	30743.3
M392T380	391.937	379.928	7229.7	1855.19	3284.37	3748.39	4365.33	6332.72	4406.56	2619.37	5789.61	4166.41	6690	2567.6	7947.46	9095.22	6980.12	5461.06	8906.67	2936.71	3783.54	3539.77	4535.04	4549.12	1611.14	5270.85	4112.01	5279.56
M350T552	350.108	552.385	7320.99	3974.53	6762.89	3548.69	4754.37	5681.97	6573	4645.72	7342.53	3115.01	11681.7	4749.58	9211.96	6726.7	5841.23	6128.15	5394.86	5227.38	5386.18	4646.64	7235.69	5497.87	4666.63	5833.61	6316.88	5839.03
M308T537_2	308.098	537.266	351072	114135	296157	120833	123454	246029	300123	117359	317907	127821	407785	237439	399061	347223	335937	407158	244977	282090	244258	238081	275309	337455	146316	232852	240613	239341
M307T726	307.114	725.977	31072.7	9230.2	20178.9	7883.46	7734.4	13970.7	18399.6	6481.61	19469.8	8879.02	22875.7	14246.8	23957.4	14509.4	23487.5	26928.4	19091.4	14676.1	15363.5	17402.6	15274.7	23850	8794.71	12216.2	12216	12161.2
M243T35_1	242.91	34.915	2836.28	8376.38	3485.51	5109.37	3986.38	2363.23	2304.76	2854.25	1735.67	5095.05	3623.16	4218.37	2935.23	2813.32	1145.8	2690.69	1821.96	4628.74	7938.5	4630.34	2652.75	2143.52	8037.09	3577.81	3565.24	4097.24
M239T537	239.077	537.143	218662	84144.6	199451	68078.5	68166.6	140957	151020	54297.2	149956	70740.1	175921	112604	196567	160378	160474	156666	109810	138424	113192	105774	119431	154183	57409.3	120642	119011	119018
M1009T380	1008.81	379.805	2362.62	304.138	883.902	398.135	834.514	3358.7	1783.35	635.761	1787.21	663.529	2424.88	492.156	2253.22	5921.76	3148.54	2125.98	2315.48	860.238	1341.71	701.016	674.184	1451.55	579.061	1358.33	1374.42	1594.44
M387T380_2	386.948	379.878	14114.2	6399.77	8795.16	7409.97	9394.4	16545.8	13300	8756.07	13402.3	9114.98	20954.9	8709.42	17660.8	22207.9	15506.8	16055.7	17302.8	10113	11026.5	9740.27	9254.32	14375.4	9053.75	13499.7	14236	13505.8
M329T379	328.94	379.479	40058.7	14033.3	20166.6	16039.1	23440.1	58949.6	37897.4	18470.7	34603.8	22436.4	82702.9	17131.6	70180.5	94085.6	46320.2	53785.7	57929.1	23428.3	26855.7	19750.5	21206.7	33934.2	18710.4	36639.4	37201.5	37215.6
M373T61	373.272	61.199	2934.5	1295.74	2237.49	1448.31	1265.36	3180.8	3842.15	1877.76	3497.03	2055.79	3604.6	2634.18	4941.03	2532.39	2782.22	3243.67	3257.51	2023.85	2490.63	1639.59	2343.94	1486.13	2262.07	2148.86	2127.25	2323.62
M174T727	174.088	727.465	36000.6	15105.1	27414.8	16356.9	16901.7	18523.4	20030.2	11079.4	26013.4	9541.31	28728.6	18440.7	29141.2	11775.6	18621	21267.2	25117.5	15520.1	17803.6	10594.7	18657	15308.4	12870.1	19104.1	20563.8	20563.3
M179T537	179.056	536.839	1.13827e+06	602321	973711	454479	451875	886508	914471	381370	992267	479046	1.03133e+06	738753	1.27122e+06	1.01111e+06	738231	1.08772e+06	798606	880296	701581	673598	728539	884263	398267	801027	799519	799518
M323T379	322.949	379.305	1.16009e+06	410925	620251	511138	635020	1.7178e+06	1.09426e+06	559502	1.06353e+06	624943	2.44845e+06	510797	2.06596e+06	2.83255e+06	1.40884e+06	1.49836e+06	1.65973e+06	683671	770249	568499	576438	1.01925e+06	539857	1.07092e+06	1.09668e+06	1.0976e+06
M1015T380	1014.8	379.92	3923.85	687.076	1712.03	1338.09	2425.61	7419.26	3005.07	1900.37	3878.95	1642.92	10307.8	1240.81	8750.12	11283.2	5961.92	6747.32	7447.68	1785.92	2736.72	2044.57	2194.37	4423.09	1411.62	3079.62	3866.71	3893.57
M359T537	359.118	537.194	133986	52286.3	218187	41491.6	37514.6	130706	114333	21957.4	114983	29087.9	169086	78846	159612	127611	91490	127705	83613.3	112199	69523.5	41971.8	48528.7	112038	20317.8	85744.8	85981.7	89009.7
M287T379	286.973	379.332	127835	44995.7	64990.8	53529.3	66260.6	190287	118337	59024.7	115500	66522	274680	54954.1	233705	314398	158763	172904	177113	73089.8	82552.3	60928.9	58391.8	117441	59137.1	115901	118439	118532
M243T356	242.997	356.272	3462.28	1789.76	2973.36	1938.02	742.892	901.398	5170.45	932.04	5063.09	1720.61	15061.1	1489.23	11341	982.525	2343.85	4180.1	8370.96	913.414	3020.59	2159.21	1180.2	5502.57	2636.08	3566.98	3753.97	3570.66
M304T532	304.07	532.438	39763	18558.6	37785.9	18090.9	15644.5	28323.1	27658.4	16733.6	35352.7	17363.7	38827.2	27478.3	44690.5	28706.9	29868.8	36542.1	28560.3	27089.7	24302.6	26141	27911	31240.3	16152.6	25882.2	26166.7	25883.6
M347T46	346.778	46.1645	4421.65	4855.23	6134.32	5883.29	5769.86	4954.62	3243.82	5264.17	3550.44	5010.81	3074.9	5134.1	3970.23	4863.56	4902.98	2354.46	4686.08	4688.72	4392.12	4856.72	5832.96	5742.46	5629.4	5338.44	5613.13	5689.26
M485T197	485.325	196.733	1872.21	2711.75	1042.64	1719.8	1269.51	1574.29	15247.7	1374.06	6443.63	2497.22	11526.5	2638.87	17125	2616.3	1251.64	5771.14	11036.2	1323.1	2904.53	1354.63	1506.98	1355.6	1847.24	4739.51	4644.22	4739.65
M175T379	175.024	379.397	14578.1	6198.72	7307.06	6027.01	8812.79	22392.1	13529.1	6812.03	11727.5	8470.81	29847.1	6385.48	24058.5	32773.5	20000.9	17445.6	20990	7803.78	9778.33	7122.36	7448.85	13893.3	6275.68	13122.4	13500.5	13456.7
M552T347	552.329	347.089	125858	64200.9	67365.4	56033.1	46609.4	73210.6	60749	43265	129466	43452.2	97782.2	70944.8	97045.9	68309.5	77737.7	111510	74269.1	52424.1	66523	67868.5	56481	66094	61325.5	72196.8	74111.4	72159
M240T69	239.997	68.902	34428.1	11299.8	12040.1	11403.3	5319.25	4352.12	33883.3	4587.74	29129.7	5055.57	33767.9	8580.84	25323.7	4350.92	7722.21	23174.6	35000.5	5471.8	14726	13245	11593.3	22820.7	8557.15	16719	16647.8	18510.9
M240T53_1	239.997	53.148	58147.2	12224.6	19590	14719.6	7372.61	6246.04	38101.8	6279.46	44994.1	8503.56	55611.1	11739.9	28598.7	9820.51	14634.6	41515.9	23131.8	9537.66	23436.1	22672.5	20907.4	23291.2	13471.8	23896.9	24241	23327
M203T40	203.002	39.728	36071.8	23884.2	28426.5	16342	20503.5	7741.99	43956	12138	27842	6872.83	60329.1	8067.24	41244.1	8538.84	46988.9	53109.2	32336.4	6836.32	27331.2	19094.8	21367.8	30793.5	18138.7	28607.3	31655.3	31687.6
M113T537	113.024	536.895	81779.4	45931.8	85578.7	42667	32094.3	63542.5	70015.9	29035.7	67902.9	37536.5	86398.5	55953.8	93639.6	74718.1	75513.3	78219.2	64129.7	67012.4	51213.2	51819.5	48071.4	42235.6	31797.3	55496	55956.7	55955.9
M390T380	389.938	379.82	42183.3	19463.8	26572.7	22571.5	25973.8	49214.4	40441.9	26191.9	39872.4	30140.2	56768	25706.2	50588.3	63787.3	43864.5	45083	49948.8	31578.6	35231	28247.2	29654.8	38177.4	28912.1	38368	40809.1	38368.8
M307T538	307.115	537.798	3104.77	736.749	3706.05	1712.91	1064.46	2871.76	2088.59	540.204	3276.53	752.827	2401.81	2226.65	3632.83	3623.57	2960.62	2833.84	2015.27	2142.87	2035.76	1016.88	2340.2	2362.89	1008.52	1800.6	2116.18	2114.22
M89T537	89.0241	537.392	79284.6	56449.9	108415	46648.4	45349.4	65649.5	73837.2	37926.3	87647.4	45058.4	88039.6	60812.5	110451	85311.1	76028.3	96519.4	76309.5	86648.2	69630.3	58931.9	57634	74093.4	42568.5	65145.3	67752.7	67734.2
M388T380	387.942	379.734	121367	57930.5	78765.7	67335.2	81409.7	137127	119881	78376.6	112485	89100.4	158574	74068.7	148281	180575	123567	136208	138410	99414.4	108067	81227.4	83384.7	109899	86703.5	114209	116709	114322
M247T50	246.803	49.839	1938.21	1242.68	2693.33	1742	5113.11	2153.47	951.106	2348.29	2991.77	830.843	2720.33	1137.29	2365.9	2235.73	3391.33	2412.63	2630.09	2815.3	641.717	926.834	2279.95	2444.74	1056.22	2252.86	2475.34	2245.09
M149T237	149.045	236.591	29114.2	26181.6	24567.5	25748.4	30539.2	34676.7	41111.6	26327.4	47885.5	16035	36705.3	12205.3	36919	44003.3	36973.5	40992.5	38956.8	33829.1	21562.4	27439.4	41889.1	17726.9	13797	37537.2	36446.2	34726.4
M193T38	192.913	37.54	131214	38027.2	52882.2	31917.1	46353.9	65251.8	56654.4	56594.7	56017.3	47794.3	97598.5	63049.5	106873	74737.3	68158.1	83440.8	105080	51387.4	53594.4	53668.1	51453.3	68433.7	37518.7	68520.1	68524	70672
M324T380	323.91	379.515	7402.35	2682.43	3944.2	2958.56	5419.13	7444.01	5089.75	1823.65	7273.38	5389.09	18532	2129.38	14141.6	20544.9	10565.1	11629.7	28271.7	5319.91	7109.18	1973.33	3747.46	7352.27	4058.57	7140.16	7386.37	7564.81
M501T380	500.996	379.878	4246.2	1350.25	2774.93	1531.73	2520.85	4932.75	3934.15	1731.24	3840.63	2334.15	5156.09	2838.06	6616.71	7309.07	4143.38	5926.43	3679.24	3493.11	3698.42	2813.68	2506.78	3891.19	2029.16	3517.25	3663	3358.68
M308T554	308.098	553.533	10278.2	4520.02	9061.92	5712.85	4923.07	9397.64	8669.82	4418.63	9017.77	4580.26	10493.3	7977.81	11341.9	12217.5	9833.04	10599.2	8809.3	7703.51	7213.82	8475.87	7736.13	10566.5	4703.86	7654.64	7964.02	7968.66
M360T551	360.129	550.692	209900	82315.8	197804	82036.4	79122.6	177035	183858	74199.1	210885	87933.5	269150	144260	275144	164073	170844	312839	180009	171482	178055	168286	192113	231426	83482.4	139041	152936	153276
M177T157	177.04	156.931	85967.6	50257.9	89205.7	49602	57133.8	74571.6	81374.9	27311.7	80310.8	50494.4	83785.9	70964.4	72435.2	97152.9	86056.6	80609.3	175391	82396.8	61045.5	51457.3	60596.2	55433.3	32032.1	71064.6	71415.1	74300.1
M322T380	321.918	379.806	9478.73	2646.93	5087.27	2366.5	3247.89	12877.7	8648.17	4083.14	6436.01	5368.86	15427.6	3314.96	13820.6	19832.8	9767.12	12133.5	10754.1	4654.68	6093.14	4474.8	3911.69	6665.24	1934.21	7801.64	7888.26	7801.56
M373T291	373.185	290.988	1529.79	1472.08	839.537	943.927	726.206	464.566	1884.77	1504.53	3343.05	1039.3	1725.96	1415.57	6808.02	481.672	597.721	2351.92	1759.75	640.23	922.618	1517.99	1102.41	552.933	1580.59	1449.61	1763.96	1455.2
M388T53	388.252	53.137	21065.4	25116.7	16099	17613.8	14067	12153.1	17740.4	26951.4	21091.7	31139.7	17409.8	27811.1	27887.5	9372.17	18460.8	17807.1	22001.6	17773.2	17560.6	35027.4	13950.1	17187.4	17807.6	19083.5	18482.2	18478.5
M573T380	572.919	379.806	1128.52	283.52	795.18	637.85	832.332	1657.47	1450.84	515.116	1396.26	696.666	2799.79	770.142	3130.25	4101.9	1813.31	2109.54	1753.98	1096.22	1253.24	578.684	800.18	1671.82	796.678	1161.93	1252.05	1168.43
M577T380	576.922	379.685	6791.3	1459.72	2822.2	2176.28	3480.91	9851.52	6259.94	2794.19	8399.88	3832.62	16984.4	2593.82	13710.6	17864.7	8002	10113.1	12431.3	5270.11	6721.45	4324.07	4503.18	7343.76	3582.31	6046.11	6740.39	6279.66
M250T682	250.093	681.969	7301.26	2560.2	5657.74	1732.39	1874.13	3088.97	3176.85	1586.37	4224.57	1795.23	5842.55	3168.31	6445.74	3999.8	4693.77	5435.18	4448.61	3582	4211.17	3365.29	3354.71	3659.84	1658.07	2897.32	2900.48	2668.52
M410T380	409.961	379.784	3024.28	1015.47	1623.31	1547.77	2019.15	4537.15	2641.11	1709.39	3281.27	2218.22	5357.17	1246.85	3988.16	6967.36	5123.97	4782.54	6598.52	1263.12	2257.24	1868.09	1779.92	2462.55	1154.53	3251.27	3576.03	3572.42
M647T379_2	646.906	379.332	283344	33509.3	89200.7	56891.6	108556	521181	302248	94093.4	287971	140237	990125	97961.7	793310	1.20361e+06	447629	487689	630312	164431	236774	131829	127435	280203	104623	256488	282630	284083
M161T537	161.045	536.891	69389.2	42312.8	71582.5	34791	28626.9	58815	59255	27321.1	62952.7	27384.6	84921.8	49530.8	75598.1	65171.6	56394.8	55382.9	51468.5	59182.4	44748	40642.1	49747.7	62788.5	17503.9	54217	50845.5	54212.4
M447T37_2	447.313	37.366	5336.06	12148.8	8419.73	8770.55	14854	7786.95	5133.1	16192.7	4295.99	9446.88	5005.22	9311.62	3715.41	7253.88	12482	4984.19	6316.57	9048.76	12922.4	9130.92	6006.44	9888.35	9894.67	9602.13	9309.71	9796.87
M609T177	609.363	177.418	4970.9	3068.72	5570.75	3949.57	6499.92	4778.49	9834.95	3114.12	9537.5	4063.29	7717.42	4218.41	5482.82	4826.73	4562.74	5359.17	6088.31	4159.21	3347.25	4084.84	7216.17	11690.8	3515.12	5670.94	5675.39	5820.63
M380T330	380.488	330.364	3580.58	5130.64	1716.1	4349.39	3904.21	3089.61	3164.1	8333.53	3807.81	3830.63	4540	6261.78	4977.56	3639.81	4439	8594.59	5573.51	2279.78	3957.13	4511.91	2440.03	2485.74	6077.05	3286.56	3328.31	3180.73
M622T553	622.254	552.885	4472.82	1972.75	4487.81	2243.86	2322.65	3480.51	4213.5	1822.99	3323.28	2039.19	4489.35	3599.78	5967.13	5028.08	4219.94	4199.13	3858.5	3718.05	3490.15	3619.62	3591.74	3595.11	2169.09	3620.27	3671.44	3677.44
M239T129	239.165	128.571	12602.7	8411.64	9140.67	21344.4	22770.5	19232.3	8501.95	14957.3	7044.7	13657.3	8450.78	13937.9	7068.63	31266.3	4522.92	12355.4	8593.97	14219.5	17252.7	16222.7	14162.5	15482.5	19221.2	14648.1	14067.4	14017.3
M619T53	619.477	52.798	3297.92	1028.94	5352.51	1436.2	1003.6	346.908	2471.04	904.347	3796.14	2195.78	3230.02	1029.97	2659.51	1459.64	5504.89	3330.9	3751.65	981.884	539.336	1834.13	1648.71	1005.97	707.627	1947.14	1783.84	1656.7
M330T379	329.944	379.468	4178.53	1176.81	2312.65	1387.24	1528.27	5897.67	3587.51	2038.97	2855.24	2494.92	6878.99	1983.31	5928.71	9384.69	6363.5	5721.67	6550.7	2459.01	3005.76	1575.92	1866.33	3831.73	1727.65	3805.18	3958.82	3803.68
M650T53	650.122	53.128	2783.38	593.768	1163.26	1499.94	508.123	893.159	1609.07	910.64	3140.82	1711.29	1774.86	965.208	2486.93	729.647	1378.65	1652.4	1733.63	837.268	1979.94	976.281	1704.61	668.005	1364.58	1289.54	1159.52	1152.13
M157T37	156.937	37.291	93190.5	32241.8	39443.1	23548.4	29559.4	47831.5	44533.1	43914.8	42818.8	37976.6	68996	44599	79723.1	55164.8	51679.6	60992	72185	34084.1	38434.7	42790.8	33907.9	56080.4	29727	55441.6	54545	56124.7
M653T345	653.411	344.718	2029.37	3284.02	2410.93	3067.02	1383.08	2214.75	1912.17	3089.44	1507.96	2803.15	2640.35	1746.46	2767.92	2279.53	1710.02	1675.44	1591.69	1707.77	3465.59	3143.69	1559.89	1740.25	3185.77	1880.21	1983.94	1982.2
M239T54	239.059	54.4515	15472.5	17597.4	15245.3	15295.9	15170.1	8884.43	25364.2	20502.8	27010.6	16036.9	18367.9	16209.5	24910.1	9610.43	23318.5	24410.9	21053.2	14758.7	16610.2	18258.5	22116.9	9398.2	12445.7	8053.73	9112.4	8022.92
M331T47	330.788	46.9875	36886	44745.4	32566.5	35022	36421.1	34720.3	25801.7	38739	26257.9	39065.2	31357.2	43992.1	31705	29629.5	32598.3	31513.5	33164.9	34991	43771.2	43990	35863.2	50581.7	40255.1	34125.5	34126.2	34296.1
M208T325	208.061	325.127	904.288	1103.11	851.227	2645.86	1023.8	591.355	607	2725.79	80.006	1480.39	875.083	3280.22	174.475	2129.86	1103.07	480.658	380.546	631.51	915.883	8328.55	618.855	2372.22	12386.9	1574.74	1577.39	1446
M500T347	500.276	346.504	28008	31382	33515.2	34161.2	36771.9	41289.7	26094.8	42829.2	31227	31474.8	31151.3	34426.4	29348.2	31680.5	30571	27995.4	30976.5	32324.1	40953.7	45582.7	39959.7	45539.4	39304.9	33582.5	33585.4	31628.9
M581T669	580.902	668.993	2394.03	2990.99	3038.16	2402.05	3838.6	3198.84	2752.58	2703.38	2755.71	3483.95	3216.31	2487.06	2994.04	2940.42	2932.24	3033.14	3017.87	3960.37	2500.35	2519.68	4258.44	3508.48	2419.33	2511.75	3036.56	3035.36
M566T346	566.38	346.488	14228.3	11589.8	14008.8	11393.2	14051.4	13994.6	19120.7	11065.9	15707.7	12159.6	15901.8	12438.6	13688.6	14648.5	14860.6	14800	13759.1	14887.1	11256.5	16131	13232.8	14042.3	12571.5	13474.6	13474.2	13068.8
M844T63	843.552	63.382	43046.5	46018	39502.4	57215.2	45355	40612.6	36111.7	52307.4	38290.8	50589.8	45407	50714.9	43595.3	39586	49969.6	48247.6	49735	37409.4	55788.4	40553.7	37180.5	34828.7	47839.7	46140.7	46419.6	50394.9
M307T41	307.03	40.965	5835.89	1731.59	816.693	1505.89	677.223	1921.84	2147.11	1404.29	1873.84	1758.37	8036.9	1828.03	2686.89	1255.94	3147.28	1965.37	2819.58	1005.78	2347.59	3188.51	1878.39	1549.09	1895.04	2542.24	2333.02	2331.53
M664T34	664.064	33.5055	3462.52	1181.08	2886.27	2136.74	1730.59	610.176	5283.1	772.138	1802.42	990.466	4063.62	612.298	1510.7	946.18	7613.99	2776.92	1881.28	1309.97	663.099	1322.24	1389.08	2211.92	1314.23	1967.29	2095.79	1966.16
M358T56	358.303	55.93	1714.79	928.826	1794.24	977.816	1574.88	894.672	2070.97	825.455	1862.9	1359.62	1825.92	258.395	1554.34	2543.3	2440.1	1881.05	2121.77	2479.08	1078.65	743.572	1098.35	920.323	1016.31	1074	955.943	955.243
M119T537	119.035	537.217	65441.1	41116.4	72789.5	38092	27438.1	58759	61728.3	31216.1	75281.6	36761.5	79846.6	56212.1	103661	77307.7	65734	77606.7	58914.1	60506.3	52109.8	51215.7	52076	59273.1	28722.1	55912.9	55602	55603.4
M325T47	324.797	47.0615	414579	479849	376499	401947	390399	366955	275549	414527	280305	420206	328045	468383	323774	325348	355907	355029	334146	360914	457263	458906	396923	549882	400591	371779	363401	363391
M389T380_1	388.944	380.07	13474	6037.75	7402.82	6418.26	8407.9	14243.1	11946.5	7512.34	10365.2	9883.75	16567.7	6780.51	16745.9	20763	14769.2	13242.7	15936.9	9966.99	10955.8	8094.81	7484.65	12854.9	8281.15	11417.8	11868	11416.5
M561T652	560.975	652.057	2465.54	7601.96	10954.2	6525.29	6017.72	9981.66	4585.71	7183.44	3606.95	8154.49	7312.82	6322.4	3502.41	5379.61	4171.05	4628.17	6066.91	7155.16	5574.96	7824.13	11890	5666.62	7712.1	7434.55	8979.59	9007.45
M654T379	653.9	379.341	33271.2	4318.78	10459.8	7797.45	14034.3	60545.2	34904.7	11912.2	34913.9	20618.8	119582	12306.5	99387.6	152434	57010.9	58418.5	82334.5	21573.8	29898.6	15684.3	15268.3	37518.3	14234.6	34615.4	37498.6	37681.1
M576T380	575.922	379.554	3359.43	1189.56	1618.6	1427.91	2606.35	6248	4271.6	2416.65	4722.39	2131.36	8855.69	1967.52	8284.49	12376	5239.88	6687.13	7803.16	3327.96	3488.82	2999.81	2561.33	4097.2	2008.09	3961.84	4244.75	4025.3
M296T546	296.134	545.519	84790.8	59394.8	86102.2	50837.9	51294	74505.4	64073.3	41339.3	80596	45546.4	85296	62541.9	106377	64558.8	71618.8	71739.5	70838.7	66640.2	65207	65262.2	64604.7	88333.3	37584.2	66709.7	66530.3	65907.9
M268T335	267.991	334.851	2026.23	1986.35	1300.23	824.573	1025.8	598.294	3742.03	1018.61	2058.43	1398.74	5367.39	1818.16	7425.46	1158.68	1362.1	3373.06	2904.25	1183.76	1208.9	1202.24	870.303	1224.94	5459.6	1799.57	1699.67	1692.56
M557T345	557.319	344.734	97629.1	91482.2	89029.9	87623.6	85937.3	86099	101449	79963.7	107388	81166.8	96922.3	104475	124341	88638.6	137332	130266	107569	88723.3	92587	95090.5	98126.9	102469	104072	87750.6	89961.3	83267.9
M473T213	472.851	212.75	11215.1	5477.54	7298.99	4833.73	4013.65	6716.61	16908.6	6516.56	9096.04	6089.3	21679	3631.57	10217.5	9616.98	5451.3	13690.3	11412.2	7882.53	5392.04	6299.25	5166.97	11540.7	7487.46	7743.48	7886.3	7745
M314T38	314.051	37.524	17280	2498.65	4885.59	2211.39	2344.15	2091.01	4939.02	4970.97	5395.18	1666.87	10097.1	4181.39	5639.25	2590.09	3287.76	10759.7	8236.82	2195.77	5882.91	1493.39	2157.66	4923.59	3567.51	4561.89	4561.54	4811.1
M188T157	188.071	157.192	60976.7	19583.5	6046.84	13876.6	8450.61	8450.81	20548.2	1825.41	68218.1	10373.9	30869.2	18003.2	26939.7	12097.4	10546.5	58490.4	49133.1	7604.68	22919.5	11366.7	12547.6	16238.4	11270.4	28258	27286.8	33818.3
M234T36_1	233.867	35.524	2502.8	966.722	687.948	784.998	845.768	1377.57	1506.83	956.613	966.092	607.661	1760.95	837.525	2503.1	1868.5	1370.56	1442.34	2248.03	1309.32	970.452	1333.83	713.905	946.192	759.59	1095.92	1073.54	1102.01
M774T61	773.53	60.569	13712.8	14682.9	11808	15703.9	12617.1	10947.2	8790.79	14816.7	10068.9	15680.1	11682	12044.6	11365.4	13318.2	12955.9	13387.1	11440.7	14407.5	15937.9	18935	14460	13437.8	14975.3	12552.9	12139.1	12139.1
M319T551	319.113	551.087	1355.19	923.253	634.86	990.17	1084.7	915.106	1696.03	443.318	2255.28	840.557	3187.49	1406.26	2550.4	790.105	1832.84	3355.74	931.347	926.783	1596.48	599.027	869.834	2041.95	750.577	1145.86	1148.98	1003.06
M429T140	429.3	139.782	21205.5	7365.43	10369.1	8946.5	16400.1	10232.4	23424.7	7769.47	23611.3	6352.97	21410.5	12801	17732.1	6538.95	11989.9	15833.4	22758.5	9188.27	10721.4	8141.61	11758.2	14365.2	24653.3	13661.6	12757.2	13657.7
M113T379	113.024	379.35	5165.4	2819.19	3161.23	3105.82	4065.71	7386.75	7336.96	3051.3	6289.08	3650.83	9908.5	4382.65	6266.47	12543.6	6358.21	6108.74	4834.56	3581.76	2879.6	3388.41	3565.91	4356.96	3072.02	5119.21	5771.18	5117.45
M391T380_1	390.941	379.878	6369.98	2703.48	3502.43	3407.83	3788.46	6338.58	5018.73	3931.81	5183.44	4210.43	6779.29	3588.69	7332.72	8385.37	6960.15	5655.86	6392.58	5137.29	5265.28	4022.03	3817.31	5861.13	3763.56	5413.22	5653.61	5656.36
M292T379	291.97	379.479	2726.19	893.27	1159.69	646.07	960.927	2839.43	2062.36	1007.12	1540.16	977.109	4371.39	1086.74	2612.12	4930.75	2527.96	1866.59	3385.12	999.878	1727.7	734.98	1122.24	1701.63	1214.4	1780.18	1541.49	1787.43
M87T550	87.0083	549.833	8402.69	6612.35	14514.3	3760.55	5155.74	8312.43	9373.96	3925.49	5479.82	3482.19	11241.4	5351.92	11091.3	10498.9	8409.28	9189.86	7927.78	6943.34	3841.13	7778	4502.99	7172	3291.15	7299.76	6982.44	6981.56
M363T54	363.239	53.615	2437.42	4785.34	4882.8	5338.57	2099.81	2159.54	5132.99	4979.04	5294.34	5045.86	4110.13	8419.53	7840.98	2256.96	4130.52	3420.69	4203.61	3559.44	7630.5	5156.18	3270.29	2383.24	3938.51	3406.27	3746.65	3403.75
M165T213	165.055	213.098	32529.2	13914.7	14204.1	7261.78	14909.2	15173.4	36073.7	16932.3	25419	33206	82246.3	24795.4	55942.8	6593.51	15328.9	28590.7	26358.6	12019.9	26799.7	21169.7	17019.7	11363.6	20174.4	31124	31139.2	27779.4
M304T552	304.07	552.365	11394.8	4905.37	4501.62	3559.57	4595.91	7441.37	7991.13	5494.44	10273.5	4594.29	10773	7576.1	13108.4	8551.63	8189.8	9001.66	6913.69	7335.31	5949.35	9491.93	7025.23	4638.62	4969.67	7288.42	7294.61	7219.61
M349T411	349.081	410.932	1124.48	4159.19	3248.99	6483.21	4787.07	2021.42	2595.68	5004.64	1087.06	3105.6	705.487	2633.61	689.878	3466.91	3091.23	1303.47	1004.98	1745.79	2770.01	2557.93	1729.32	1182.54	2404.08	2492.94	2305.43	2330.65
M285T548	285.082	547.812	8201.5	3374.58	11381.3	2670.89	2545.28	7969.8	7528.22	4925.93	11763.4	4352.23	7438.52	3515.71	7239.16	7515.73	5652.23	13111.7	5286.85	4080.5	4361.99	3700.58	6582.35	11717.1	2947.48	7223.35	6160.26	7709.89
M649T379_2	648.903	379.305	544991	61125.5	180547	115396	232271	1.00451e+06	542044	195283	560988	340928	1.96087e+06	191401	1.56427e+06	2.44098e+06	883584	902781	1.18079e+06	404324	549237	276568	292575	544194	233687	506271	556490	521706
M268T50	267.813	50.3105	1188.6	930.833	2985.09	2168.68	5018.8	2651.34	880.008	2326.15	2129.94	723.962	2998.17	874.055	1573.83	1583.03	2151.19	2178.78	1626.4	3258.16	788.619	674.247	1506.1	3003.48	590.111	2147.75	2147.84	2196.43
M256T57_1	255.768	57.399	10453.3	1936.22	3475.34	3815.23	4009.25	3035.55	6428.45	2999.03	10533.9	4401.49	4094.06	1326.9	6587.59	4452.24	3211.4	7129.25	8014.98	2800.5	6354.18	2802.89	3808.88	1919.28	1764.54	4091.51	3435.05	4081.56
M334T665	334.048	664.831	14666.1	11991.2	10356.1	6524.81	6900.14	10007.9	12506.9	9167.72	10144.2	7554.92	9502.36	11039	14514.9	10042.4	14813.1	11737.3	12736.1	6061.12	9508.34	10026.9	8494.19	6197.66	9661.8	9756.72	10490.3	9786.54
M323T43	323.059	42.794	47343.6	15296.3	8723.08	7592.31	643.911	2899.44	46979	2288.57	27096.9	8446.9	76787.3	5321.46	41412.1	2334.29	1629.54	51324.8	46851.4	10356.3	12717.5	11000.3	4167.72	6966.29	13383.8	21801.1	21180.7	21773.7
M386T380	385.944	379.82	121842	61023	80109.7	70069.9	84440	150043	121288	83595	116240	97155	176538	78276	160376	193109	128961	135473	150864	103858	117740	88157.6	91218.7	122050	91189.8	119866	123969	119976
M870T62	869.609	62.3305	41818.9	79452	52678.8	81617.6	71025.3	74290.9	52397.1	79648.1	43017.7	78013.2	61037.3	67023.1	61414.8	69749.9	66292.3	55043	68895.5	58279.4	65160.7	84842.2	73404.3	70942	68576.2	70106.2	70160.6	73161.5
M215T411_2	215.073	410.889	3796.68	9460.8	8243.51	13964.5	10602.7	6979.56	9323.5	14829.7	5781.17	11499.3	4010.87	9703.99	4182.12	12539.3	13316.1	5096.38	5547.94	7569.83	9793.06	9592.61	6002.88	6191.74	15559.5	7283.39	7287.75	6809.66
M542T320	542.336	319.756	14717.9	6176.29	5423.13	6909.39	4667.72	6301.4	8529.36	5145.36	13044	6146.48	8243.15	10523.5	11405.5	7092.74	9390.92	11745.3	9095.7	8384.99	9834.55	7308.51	9578.63	6047.44	5787.2	8509.46	8481.14	7861.7
M483T181	483.31	180.715	4312.86	3857.44	1503.72	1450.81	1661.88	938.774	37183	715.247	12616.6	3263.8	17669.5	4600.66	45860.9	7052.96	1536.72	9634.23	8360.66	823.79	3408.9	1968.81	2367.21	3406.83	4367.14	8991.87	7983.97	7931.07
M85T550	85.0291	550.138	16454.3	10464.6	13026.7	8451.86	9780.26	21273.7	14201.8	6588.35	15575.8	12717.2	21330.3	14906.8	20176.6	18366.1	21514	26648	11806.4	22870.3	11198.8	10791	13305.1	12153.5	5961.2	15157	16213	15170.6
M147T176_2	147.045	175.519	16910.8	9153.23	13502.6	13664	6530.41	1864.42	11502.1	15238.7	14113.5	3182.71	10511.7	2597.4	12385.6	3526.75	17784.7	17145.8	16221.5	3929.82	14685	6241.94	5031.6	1725.45	6453.17	11756.6	14270.1	14218.6
M323T47	322.8	47.026	203290	244065	189296	199862	206229	194576	132297	221361	144238	219180	172614	246899	176034	164660	193565	178296	176117	183313	222861	229153	195945	281121	214849	188508	188506	187610
M607T140	607.347	140.333	2280.8	12767.5	1048.23	12394.7	953.35	505.77	3528.03	735.452	1786.09	17899.4	3274.85	1717.27	1450.17	1248.05	1238	1228.79	2402.8	799.412	1625.59	20244.9	1024.86	1735.75	20814.6	1879.12	1560.36	1853.3
M345T86_2	345.242	86.1865	10669.7	2743.02	3463.48	2357.77	4660.25	11230.3	4011.77	2595.38	5782.53	4994.19	6747.26	3498.87	6444.73	7545.86	5266.49	9043.47	7604.99	4266.25	2050.32	1633.37	1979.3	2265.78	2761.11	6267.42	6147.3	6267.52
M161T47	160.897	47.086	990675	1.1147e+06	918643	944230	940451	868117	674536	1.00961e+06	705174	1.01214e+06	812424	1.13372e+06	817485	776584	893431	832962	800956	906780	1.12064e+06	1.11641e+06	991890	1.34924e+06	986112	873076	873603	866925
M503T380	502.993	379.88	4740.9	1875.6	3550.52	2199.18	3362.11	6224.06	5514.11	2815.87	4866.08	3996.29	7833.34	4286.21	7173.33	10228.1	6062.89	6371.4	5902.87	5866.71	5110.47	3929.05	4435.61	4593.7	2596.53	4293.07	4543.48	4345.44
M594T333	594.296	333.126	7159.17	1505.3	8355.44	1785.09	3226.61	7286.58	3743.23	2707.01	6270.75	2591.01	3540.54	1969.85	3897.55	6872.11	12286.9	18818.7	6056.35	5094.5	7498.44	2372.82	3563.07	4262.48	974.788	5256.03	5158.18	5156.2
M324T543	324.093	543.358	24038	9183.74	51156.9	16052.1	15802.6	42172.5	47638.8	11677.2	26920.7	13671.9	57792.2	33408.3	62274.9	30807.7	57094.2	55323.4	26507.8	37220	26568	27685.2	42689.7	27674	18570.1	28571.2	33539.6	33537
M147T50	146.908	49.723	9932.81	5483.43	14117.5	14013.5	18280.7	18968.4	17409.8	18895.3	15346.5	12001	19442.8	7306.87	13064.2	15029.1	18062.6	14313.6	26513.2	21791.5	6696.91	8072.66	16624.3	15194.6	8825.35	13933	15378.8	13969.2
M167T47	166.888	47.07	33797.6	38215.3	30506.8	33691.3	34363.3	31362.8	23196.7	38585.1	26222.3	37221	31370.8	43185.1	30963.5	29597.4	33761.7	30839.8	33516.1	33673.2	41079.4	44297.3	37467.9	47061.3	40739.7	30477.4	30977.4	30469.1
M131T728	131.082	727.728	39209.8	14934.5	19013.6	20823.4	12718.1	15225.3	21987.9	11113.3	26007.8	16235.2	28592	14787.8	29066.1	9885.14	16804.8	16747.4	26788.3	15765.7	15635.7	13972.5	21750.3	17498.4	20482.3	22064.2	21175.4	21196
M693T380	692.852	379.92	1396.16	593.007	1070.22	1121.72	1005.65	2908.16	1339.25	755.161	1873.17	844.532	3584.71	396.919	2919.13	3647.99	1788.54	1746.93	1241.77	695.558	881.535	900.59	846.862	1709.06	710.728	1575.88	1650.4	1653.13
M514T57	514.264	56.964	3544.37	4076.93	814.139	2460.73	1496.11	1687.71	9975.69	3289.52	19447.8	5554.8	6128.11	701.772	4018.97	1650.48	3001.49	13198.5	2793.77	2037.98	1688.09	3242.96	1580.61	1585.17	9857.85	3232.79	3215.34	2848.96
M655T379	654.895	379.332	50568.1	7051.82	19344.9	11692	24095.7	100748	52605.7	20837.2	55866.6	41527.6	183884	20398.5	146498	223613	87967	96295.4	118597	44851.7	57058.2	28301.6	30933.9	59397.2	26368.6	50796.5	55703.3	55940.6
M455T61	455.315	61.245	6837.43	9727.33	3899.2	12206.5	2265.19	5977.84	14257.1	8154.92	8212.52	9515.34	11199.4	6974.32	15283.6	6607.73	3296.04	12237.6	5291.3	4686.73	11751.6	7061.92	3827.82	3932.8	23707.3	7616.96	7431.65	6666.95
M292T564	292.139	564.121	13735.3	7719.68	15655.3	7779.53	8318.64	12497.3	11308.9	7558.87	14066	8439.97	14713.5	11850.3	17683	10959	12153.2	14124.3	13326.9	13090	11753.9	12413	11287.4	18009.8	6203.68	9101.48	9433.1	9441.81
M839T659_1	838.544	659.352	40241.6	41601.5	38963.7	40321.3	39788.1	39984.7	40968.2	39685.4	43509.3	40706.6	40266.1	42916.9	41013.3	37806.8	42169	42210.2	42214.3	36612	43311.8	43419.6	40425.2	40663.5	42039.2	40643.7	40400.2	40256.3
M425T88	425.15	87.9735	5603.14	2873.65	2393.23	1984.93	4208.22	6575.96	2556.58	1197.67	3895.28	2109.65	3623.22	1958.76	3785.48	2602.86	2795.11	3911.73	3381.27	4231.57	2121.84	728.078	1440.64	2353.65	1184.84	2508.17	3025.73	3012.96
M649T380	648.81	379.887	4532.85	851.013	1935.47	1132.69	1911.38	7718.91	4460.67	2810.72	6696.77	3434.27	13751.8	2139.22	11937.6	14227.9	10362.1	8112.85	5079.62	2445.03	5246.72	1992.26	1711	4513.27	1869.7	4546.66	5155.67	5053.17
M635T60_1	635.45	60.2875	4923.71	4637.71	2917.43	4229.82	2774.72	4076.5	5512.96	3557.52	4666.26	2624.26	6924.73	3864.74	5157.9	3757.58	6424.56	4132.05	3533.66	4299.46	3419.83	3199.92	4046.57	3954.14	3252.81	4293.09	4446.37	4293.84
M440T647	440.011	646.663	3558.65	2137.08	2013.27	2713.75	1899.86	2499.11	2716.58	1525.04	3558.02	2183.48	2644.96	1544.04	3479.85	2627.03	2914.55	3365.57	3203.93	1246.06	2808.91	1910.17	3403.65	2178.31	2012.88	2727.59	2757.15	2741.11
M474T52	474.36	51.901	9847.89	8898.34	8236.4	9212.86	8550.3	6442.26	11691.7	12913.3	14520.3	10097.1	15380.2	9033.64	11679.3	8455.64	10304.3	9524.77	13564.3	7019.56	9321.93	14441	6391.46	11450.1	14668.4	10271	10267.4	10997.4
M483T380	482.934	379.892	7713.78	3981.35	4980.58	3140.51	3469.15	6375.49	3654.74	2432.39	4111.6	2656.62	4424.47	1856.02	4206.4	6030.81	4914.93	4817.19	5303.64	2238.52	2750.73	1843.58	2003.41	3271.19	1580.13	4296.46	3995.82	4309.72
M603T379	602.895	379.444	1053.72	488.037	566.356	288.485	956.329	2313.69	882.414	826.932	1059.96	688.616	4273.84	552.986	3665.58	4448.22	2075.47	1955.45	2200.92	631.049	993.367	489.447	691.042	1175.6	529.497	850	852.871	951.387
M239T551	239.077	551.177	261383	159420	312922	121412	109275	213214	174913	97775.7	249163	188675	329654	165854	317269	230465	231906	211813	216465	238770	181135	170307	184515	219141	101716	196342	192830	192829
M419T176	419.129	176.381	6170.05	5520.52	6265.63	5875.5	8883.55	7947.34	6272.84	4039.54	4949.38	6419.51	7780.42	5297.03	6449.56	7266.53	5637.84	6786.61	6472.52	6135.09	5814.84	5215.91	10276.3	6146.93	3821.92	6041.33	6076.09	6041.26
M442T553	442.192	553.101	18735.3	10973.9	23749.6	11585	11963.5	18515.7	19923.5	10883.9	16955.9	10375.3	19750.7	16911.3	24203.6	21441.3	20395.9	20035.6	16265.7	17652.9	17177	18697.6	20224.7	18189.6	13308.1	17218.4	17370.4	17458.1
M1052T342	1051.64	342.304	24451	7201.33	23645.6	6964.63	7405.04	21609.4	23272.5	3646.58	23215.5	9638.44	12582.4	6252.09	23921.2	8724.06	29786	25597.9	20482.1	21559.5	11347.3	25819.5	8077.79	8372.15	10152	16882.4	18521.2	17157.4
M365T543	365.133	543.384	3000.89	2586.49	3109.87	2270.59	2049.86	4022.77	3538.24	1839.41	4027.64	2408.34	6233.15	4216.69	4371.83	2808.74	3533.58	4169.82	4514.57	3619.32	2010.04	2968.14	3133.28	4972.6	1684.41	2772.59	2860.64	2773.85
M355T177	355.087	176.779	25352.6	16284.1	34834.7	17503.9	19870.8	33455.6	26070.7	7692.43	25647.6	19852.3	36194.2	29202.6	27530.7	45404	31664.5	29954.4	28339.3	58119.5	22094.5	18700.1	24481.3	20704.6	10079	22500.1	23785.5	23773.7
M224T335	224.002	334.649	3571.05	3874.52	2061.07	1155.34	2482.87	1260.36	6816.72	2185.72	4930.78	1577.53	7603.29	3119.15	13926.7	2462.99	2115.06	7180.74	4808.37	1114.55	2529.97	2722.41	1423.91	3262.1	8665.69	3662.58	3650.29	3026.06
M827T62_1	826.56	62.429	13292	15390.3	11909.3	13992.2	12406	12484.1	11171.4	14259.7	9361.88	12462.2	13336.7	13840.2	12433.2	13023.2	10545.2	11169.6	12718.9	11060.9	13863.8	12598.6	10797.1	12163.3	15140.6	13422.2	13608.5	13611.8
M595T293	595.383	292.668	7897.27	6075.64	3767.15	7511.22	2462.05	5240.17	10302.6	3212.42	9708.8	5220.19	11769	5058.92	12688.5	4190.14	5250.84	7730.82	7010.53	2482.57	7488.13	5480.94	6037.16	8883.24	5645.67	7096.65	7296.87	7093.59
M282T57_2	281.778	57.187	12017.7	4357.11	7559.3	3353.64	3550.74	3806.36	9427.49	4275.35	11444.1	4614.35	4517.74	5210.13	14067.8	6062.22	5391.02	6531	17512.9	4014.39	7271.58	1790.11	4757.28	1840.01	4955.74	5545.52	5543.66	5141.25
M197T61	197.154	60.569	9389.58	7950.5	4894.9	11084.8	7212.94	6973.39	18851.9	10285	14845.3	7594.7	9562.87	10848.6	18436.3	3849.25	9220.25	23523	13181.8	6408.52	9466.82	15987.2	8397.73	13874.8	11541.5	10012.2	10615.1	10596.3
M233T36	232.865	36.0895	56809.6	17317.6	21060.8	23837.2	27211.4	38385.3	27124.3	24201	25075.4	23710	39806.8	26872.6	35765.8	30410.9	36335.9	35905.4	43165.8	24460.8	25770.8	30212.9	24085.6	29741.6	13925.5	31346.1	30485.2	31540.7
M327T178	327.108	177.521	11833.7	4141.55	8132.05	2326.13	1931.63	2269.72	11269.7	2016.57	8498.81	1495.77	6748.84	2639.36	7916.88	1927.3	2407.5	13245.4	4301.74	5344.83	4391.63	3457.69	3622.07	2954.81	3761.58	5462.92	5845.92	5466.38
M226T114	226.039	113.546	11469.6	35149.8	24004.5	29171.3	24708	12464.4	18605.7	90673	25726.9	63370.6	12717.9	34852.3	26329.5	6266.69	14457.9	13554.8	17472.8	24511.6	31701.8	56276	38258.4	71161.7	58692.4	23747.8	26160	23739.9
M614T650	614.071	649.688	4151.65	2504.59	3470.99	2080.73	1773.75	3072.3	4135.2	1955.57	4272.94	2421.68	4358.36	2608.8	5806.86	2980.05	2411.92	4371.67	4875.03	3492.49	3089.43	3328.88	3202.11	5742.12	2127.89	2987.95	3011.04	3011.04
M667T38	667.331	37.653	5182.77	1690.03	4012.54	1566.66	2002.56	2010.36	3381.68	1656.23	4561.36	1623.2	4022.16	2482.57	1638.86	1690.6	3347.86	3559.16	4362.93	2639.91	3625.42	1083.2	3054.95	3831.69	1430.66	2848.97	2695.3	2731.51
M215T172	215.014	171.722	29587.3	18262.1	163056	19210.8	23126.5	29412.2	23659.5	8242.43	142161	25091.9	24996.7	23528.2	29683.6	176972	31041.9	30043	107282	67104.7	22680	21170.1	53226.6	51781.9	8046.67	102222	69934.5	102327
M921T150	920.613	149.763	3786.33	5796.92	3342.11	5211.98	5220.79	5006.1	2660.93	18192.6	2900.79	4367.87	3382.37	4528.54	3433.96	3847.83	3556.84	3486.22	6371.69	4813.39	7154.27	7997.1	4829.12	6299.69	8485.96	6226.75	6190.46	6609.57
M244T427	244.083	426.596	1183.02	1226.08	673.386	7883.63	907.433	1443	7516.76	7241.58	859.266	8146.56	1572.36	10294.5	7305.12	1170.9	9481.26	959.792	1396.11	731.946	10278.8	10091	1082.39	940.297	1115.59	4952.37	2651.88	4933.84
M357T91	357.2	91.437	3085.03	2074.54	3318.67	1576.05	3066.02	4028.79	3457.78	1526.92	3094.63	3007.87	2800.37	2530.5	3430.98	4041.13	4921.39	3789.71	4255.68	1751.86	2794.1	1335.57	1591.15	2336.1	1561.23	2871.62	2344.54	2305.79
M1001T379	1000.82	379.291	7553.55	1195.3	2622.41	2095.87	2968.22	6121.8	3960.77	1879.94	3856.31	2453.31	5065.23	989.485	4603.24	6149.96	3600.93	3301.8	2273.57	926.922	1511	1124.76	819.315	2530.15	635.726	4151.15	3618.97	4163.11
M576T344	576.329	344.108	10947.3	6579.29	14174.6	8297.84	9567.94	13552.4	6857.91	9038.91	9910.75	8508.2	10257	13820.9	8514.73	14825.2	8967.57	10660	8607.61	13488.4	8198.69	13567.6	12288.5	15662.5	6990.84	10141.5	10206.3	10110.2
M642T357	642.339	356.861	5950.56	1171.44	3891.51	1690.26	1388.14	6563.23	2543.17	636.563	4578.6	1154.46	3175.57	2228.02	1823.58	3412.76	4384.53	5784.76	3764.01	2855.44	2649.29	968.303	912.424	1338.81	1110.2	2685.29	2627.86	2627.33
M142T198	142.066	197.984	12549	4249.14	1783.13	1641.23	2019.06	1511.49	5734.87	908.507	13306.7	2127.66	7070.2	2375.23	3604.26	2033.36	1513.6	7373.89	3685.57	1911.97	4519.4	2246.28	1616.92	4514.42	957.148	4795.55	4793.81	4736.2
M173T809	173.009	808.958	5684.59	7672.23	3944.69	6022.86	2217.05	4856.11	6119.15	3283.03	8263.32	5833.87	8213.63	3211.71	8099.9	5895.01	5749.92	6949.37	4703.65	3300.52	4572.59	6040.75	2481.91	3864.71	7017.99	6537.65	4827.57	6561.29
M539T53	539.148	53.19	2435.42	2370.71	1953.63	2455.03	2037.54	2121.99	2285.48	3900.76	2331.77	2606.63	2281.56	2743.45	2588.08	2183.12	3230.62	3481.77	3449.84	2402.28	3299.1	3071.77	2196.93	2280.55	3589.12	2771.06	2770.46	2935.62
M666T34	666.059	33.645	49660.5	20199.3	50801	32895.6	26949.9	12477.7	83831.6	13806.7	25811.2	15357.2	67389.5	20082.1	21458.6	13597.1	148185	42522.9	30322	21194.8	10655	22458.4	23848.2	29476.3	22397.2	28405.2	28660.3	28659.9
M472T52	472.345	51.901	7290.74	6083.45	6246.18	5761.05	5398.33	3976.56	8333.31	9636.89	9233.88	6221.3	7485.78	6118.07	8572.36	4593.4	6911.79	7688.04	11716.9	5250.27	6384.78	12362.3	4876.95	7723.24	7189.4	7072.32	6788.91	7072.82
M368T650	368.062	649.673	13853.6	4298.73	12556.2	5095.26	5992.32	8534.63	9546.86	6993.6	12283.2	5754.68	13608.9	7935.32	16162	13175.5	9415.69	12827	14418.7	10342.8	8464.16	12569.4	9931.43	15860.4	9366.4	7786.18	8079.26	7886.79
M167T61	167.107	61.202	2854.68	2894.22	1642.8	2493.33	1711.26	1542.53	2737.48	2089.68	1938.76	2358.26	2271.11	1619.62	3150.16	1888	2081.08	1539.84	2200.8	1408.04	4123.95	3158.7	1851.7	1817.46	3545.55	2668.27	2594.64	2593.36
M432T55	432.218	55.3625	10861.6	10205.5	12450.8	18089.5	7425.75	7769.88	15973.7	39844.7	12559.6	9780.74	11965.8	7943.4	10146.2	3547.17	13703.2	7685.63	14949.3	2730.45	19843.9	13371.7	2389.15	11961.4	20747.9	10362.7	10345.2	9354.3
M143T550	143.035	549.859	53613.4	39857.5	45413	22344.4	18621.3	32196.3	32206.7	25391.8	34549.3	17049.5	68657.4	32740.7	50069.6	32179.7	56796.8	47110.7	30660.8	39492	24838.1	28819.2	30667.6	33804	26857.3	28980.8	29208.6	28484.4
M545T53	545.386	52.681	13813.8	10924.3	10050.7	14734.9	7990.72	7027.05	12950	23873.6	10893.6	11001.3	16491.5	14197.5	13592.1	4581.31	13463.4	9265.5	10934.8	7138.93	16024.1	21082.9	11454.1	14418.5	12073.1	12878.2	12878.4	12449.4
M419T364	419.133	363.724	3376.25	2037.71	748.154	1310	228.112	253.739	6116.95	300.647	889.523	907.697	2911.8	1227.73	4342.03	236.176	276.329	2627.37	3422.77	724.681	2385.52	1037.03	517.307	996.136	2320.42	1549.98	1531.19	1559.79
M645T380	644.824	379.517	1691.59	240.468	411.888	535.43	884.217	3221.06	2103.07	528.208	1034.71	1275.36	4520.13	610.519	4047.7	6431.06	2701.22	3081.55	4139.07	1075.8	1664.11	959.543	858.441	2109.41	615.469	1598.3	1906.85	1596.51
M618T362	618.339	361.698	13279.9	4726.2	17438.1	6195.41	4488.84	18364.5	9745.15	1083.84	17317.5	4301.02	9614.75	6611.92	6864.28	15422.1	16251.7	23283.3	13255.1	14976.3	8476.04	2687.39	2827.35	5539.69	3326.45	10219.4	10028.7	10016.4
M121T37	121.065	36.829	12340	5656.13	4007.64	2457.46	751.877	1190	8382.22	565.021	4867.96	659.395	9631.63	2390.23	4680.62	2263.64	4791.81	7346.26	4813.69	1997.55	4965.65	2066.83	3082.64	7679.08	1383.02	3719.6	3577.45	3683.26
M580T210	580.392	210.408	104611	49770.6	45693.7	53731.8	27165.4	46363.3	40789.8	43901.5	102857	41062.3	68666.7	44388.5	97580.5	87636.1	93859.1	62940.3	63161.5	21504.1	52712.1	43488.1	53558.6	23483.8	52642	44988.1	45571.9	44991.4
M413T49	412.868	49.068	8436.29	10200.6	4621.36	9545.93	6292.61	5953.75	5223.03	9557.89	4414.77	9481.8	6990.82	7810.67	8142.42	5255.04	8201.85	7188.9	6652.26	7597.04	5278	8809	4222.58	6026.77	9298	8544.59	8042.33	8543.43
M232T36_1	231.871	36.081	10863.3	4189.73	4656.75	5217.06	6419.6	9289.87	6759.5	5221.9	5068.05	5861.25	10764.4	4699.06	11841.3	8045.51	6671.47	12037.4	9887.29	5643.23	5863.26	7979.02	4493.79	6819.16	3626.93	8434.65	7592.21	8403.51
M436T43	436.015	42.5675	5655.28	2109.92	1483.15	772.731	1464	2480.02	5757.18	1386.3	5754.65	2014.8	6658.02	1227.31	2578.46	1918.79	2413.25	1466.13	2185.08	1542.81	1631.69	2120.28	2463.56	4622.38	567.021	1656.58	1660.34	1954.15
M242T323	242.139	323.36	1505.95	5403.82	1436.1	2917.44	704.305	816.034	2198.34	1706.68	1028.66	2464.31	2732.91	4050.2	3646.26	2409.6	1771.83	1009.21	1469.62	2077.61	4765.1	1691.52	400.813	1125.54	2876.83	1879.37	1786.28	1786.62
M258T73	258.007	72.5395	10211.9	4311.15	3271.82	1762.35	3447.8	1814.87	72670.5	2723.21	5841.55	2795.09	6591.02	3448.26	4542.9	3475.75	4106.42	5471.71	4861.56	1478.02	3512.45	1921.91	2475.16	4267.52	2860.81	5046.03	5043.15	5926.52
M462T333_2	462.297	333.017	26329.4	17467.6	27834.3	20169	20516.9	34350.4	23317	13123.5	29893.3	19875.6	24780	15583.1	21597.5	33121.8	26684.4	33102.9	21212.3	33472.8	23052.8	18193.3	14529	26599.6	17598.7	22725.1	23452.3	22657.6
M403T56	403.305	55.7855	4711.68	3568.53	5571.21	2069.77	3128.03	3812.06	5835.78	4033.55	6667.86	4025.46	4770.9	1354.74	4327.17	5471.99	5252.53	5638.3	2542.29	8223.71	2294.81	2338.02	3237.11	2786.62	1775.69	3343.55	3266.64	3203.14
M343T89	343.226	88.507	25073.5	5736.12	13056.5	10099.6	14158.6	39307	13138.6	2603.78	17641.4	12430.1	14686.2	10273.7	14554.7	22533.3	16025.8	19995.7	15901	13120.6	12273.8	2988.32	7374.34	5655.79	2266.77	14375.1	14374.6	14499
M271T48	270.829	47.627	4512.96	5604.75	5010.19	4093.33	3811.23	4644.72	2067.1	3635.67	2200.34	4862.35	2197.61	5632.41	4050.29	2914.9	4128.28	2399.22	2399.97	3160.47	4815.33	3915.35	3984.16	4341.14	3908.35	4128.46	3848.57	4333.06
M796T309	795.637	308.854	16864.4	21074.5	14636.3	25151.7	17501	17243.8	18665.4	16097.8	18028.6	22529.6	14227.3	15730.6	17980.8	16758.9	16475.5	17745.1	18179.6	15225	21630.6	20685.5	16506.5	17977.5	23978.9	18755.5	19481.9	18842.4
M511T175	511.254	174.967	7143.26	5816.78	5691.16	6036.98	2961.42	4189.77	13224.1	5132.85	8243.25	5263.09	31603.3	7749.36	9662.04	4822.58	5300.86	6565.62	5796.32	3154.09	6282.13	2789.68	4356.95	5000.85	4501.38	7580.84	8769.51	8781.9
M544T54	544.326	54.121	1925.19	922.596	614.416	918.708	919.308	857.438	1493.13	751.983	1007.56	1060.7	1220.32	792.602	1078.93	966.743	758.197	1555.82	1599.69	987.38	1035.11	470.537	1015.42	762.107	771.539	942.866	845.102	843.781
M297T365	297.097	364.761	18863.8	7621.69	9280.75	6216.31	2128.71	2898.9	19346.3	2106.57	17671.4	988.677	16329.8	3635.38	10203.3	1092.76	2507.91	15394.2	15432.6	3142.47	5512.92	6006.41	5488.69	11018.1	3161.2	7709.4	8220.35	8122.81
M707T55	706.633	54.973	4262.33	2939.42	2697.37	1860.03	3552.75	3343.75	3745.64	2071.08	4851.1	2139.2	4237.9	3225.61	3181.35	1833.77	4523.08	4002.81	3465.95	2480.82	3353.51	3657.07	2719.32	1350.5	3786.67	2864.5	2864.22	2719.81
M813T337	812.533	337.466	2121.93	1262.84	2656.24	1377.96	1506.79	1410	3775.12	714.864	2962.5	1034.22	1368.98	968.525	2345.96	1420.85	2216.41	3487.93	2008.06	1246.42	1425	1697.35	2191.29	2044.78	2506.54	1432.13	1480.79	1483.86
M159T37	158.933	37.241	36055.6	12870.4	10178.3	7151.01	11743.8	17281	13548.5	14878.5	13697	16404.5	28058.7	20214.5	24365	20319.6	17949.3	25692.1	27170.5	12100.5	7429.28	8853.12	13873.5	19980.3	11781.6	18338.1	18335.3	18168.2
M533T345	533.3	345.015	18303.1	15393.6	17826	16984	15190.6	13936.6	16762.7	17237.6	16125.6	16582.2	19589.2	19634.6	19982	13920.8	25232.2	20030.9	20267.8	15526.7	18553.3	17471	16797.5	17215.4	15867.9	15800.2	16240.5	16209.7
M281T155	281.051	154.753	18779.4	9133.88	13614.6	7234.48	11148.7	8886.27	20302.1	7494.53	8655.96	7773.91	9342.67	8563.14	14016.5	8384.55	18656.2	24082	17591.5	11605.2	11409	16796.3	10957.4	8160.35	5434.59	13530.3	12829.6	15215.2
M1036T346	1035.66	345.897	6602.93	6470.72	6512.54	5888.4	4782.51	6173.47	6690.89	4734.85	7018.66	4756.55	8092.25	4974.51	7757.71	6553.35	7363.71	6067.64	6420.93	4843.42	5452.06	6665.24	5236.35	5963.41	6525.08	6181.36	6183.77	5847.8
M229T411	229.069	410.97	2766.14	5987.44	6489.04	11476	9963.31	8442.62	7497.87	14173.3	4820.5	10214.7	4540.08	9242.33	4813.56	15281.7	12246	5621.25	4338.24	8861.68	10271.7	7942.74	7681.57	6402.13	12085.6	6058.67	7636.96	7670.62
M112T301	112.051	300.592	17046.5	14257.9	16186.8	14894.9	17033.5	15925.7	16690.8	14022.7	16932.5	16932	19829.2	13699.1	19181.4	16823.9	18465.6	17729.8	23264.3	14620.8	19221.3	16482.8	12879.6	13151.4	16337.4	17220.9	17168.2	17537.8
M417T56_2	417.321	55.696	64711.6	34554.1	53228.1	24642	48873.8	40029.2	72179.4	34682.2	78240.5	37241.9	57134.6	4866.1	52712.6	82072.4	42141.1	53959.8	48717.1	99055.9	27951.7	25230.1	29287.3	24009.8	27697.7	31788.7	31831.7	30058.5
M227T36	226.875	36.0665	1.10321e+06	368232	358076	404164	495242	642948	469598	413113	374620	441267	709504	413240	728031	614070	525148	685260	770191	507093	429940	484337	384671	438818	258368	556446	555859	597452
M254T96	254.072	96.457	14560.6	93288.2	85467.8	107641	45779.8	88795.4	26197.4	847516	38888.4	85009.3	15615.1	13507.3	9298.22	60000.8	20149.8	17365.7	20045	198175	48423	18825.5	37781.9	72492	139580	48551.2	49732	45890.1
M485T206	485.256	206.003	1957.31	3654.26	1542.04	2226.49	1862.86	1886.48	12420.1	2017.15	7079.37	2823.39	6892.71	2798.74	8652.9	1260.59	1377.6	2906.41	5266.09	1482.9	2698.36	1452.67	517.676	2357.24	8336.29	3790.83	4046.75	4048.22
M344T89	344.229	88.561	6853.47	1938.85	5674.98	3234.17	4386.54	10277.2	5296.56	544.054	5274.9	3945.26	4937.96	3243.63	4550.62	6713.5	5509.06	6309.22	5167.45	3449.06	4172.53	494.776	1616.15	2205.61	402.866	4285.55	4288.73	4208.78
M325T58_2	325.237	58.463	12581.7	17950.8	18166.1	37854.4	32280.1	17074.5	22256.8	27111.2	10574.6	20765.6	15982.9	17250.9	11613.4	26200.5	14051.4	7661.33	10893.7	24504.4	27340.6	17414.9	10492.2	19783	18403.3	20640.4	20712.7	19041.6
M517T53	517.355	52.638	29950.2	25851.3	16238.9	22379.8	14247.4	8085.47	14869.3	49730.4	15267.8	14131.4	35189.2	26863.9	29320.8	13642	21608.6	30544.9	30047.3	14030.3	14940.4	43995.4	14374.3	18738.4	28382.1	26182.3	26175.9	25821.1
M563T553	563.239	553.132	1458.62	1050.02	2516.45	1179.71	1640.38	1997.51	2715.06	1379.63	2151.52	1707.69	1975.08	1637.26	3243.19	1822.92	2543.04	3617.91	2400.93	1664.76	2139.17	1900.67	2447.89	2611.57	1669.55	1281.81	1284.67	1657.26
M562T553	562.233	552.976	5206.09	1691.23	6851.44	3177.83	3360.04	4940.33	5527.13	2739.7	5208.36	3050.72	6993.81	4756.16	7077.35	6409.03	6497.32	6610.59	4677.27	5480.69	5248.17	6161.18	5493.69	6309.11	3668.34	5121.02	5723.53	5132.82
M526T352	526.313	352.431	35667.5	29925.3	31214.3	26451.1	20379.6	31159	31890.2	22597.3	42088.1	21350.4	41080.1	26803	37853.8	28592.5	31403.3	37728.8	31737.4	25307.3	31245.3	30569.1	24917.7	34732.3	36719.6	29434.2	30921.8	29429.3
M176T379	176.027	379.075	1515.24	602.137	482.198	810.875	401.509	1948.82	1113.86	754.89	1593.66	588.346	3154.69	862.408	2943.94	2953.38	1375.31	1278.45	1527.02	706.637	690.304	761.643	773.071	1412.35	694.165	1062.69	1098.52	1080.83
M574T380	573.921	379.515	2106.62	561.991	1071.24	395.648	1544.74	4824.29	2342.14	1307.69	2362.53	1644.65	5614.45	1206.8	6101.55	7351.08	3390.45	3830.19	4526.95	2283.38	2932.47	1730.43	1708.46	3227.03	1678.01	2566.35	3014.79	2590.99
M546T552	546.17	552.271	9321.11	4047.76	8480.54	4797.09	6355.92	7020.6	7218.45	4686.1	7219.05	4757.18	10262.2	6787.71	12825.1	10052.4	8498.17	13619.7	6937.21	8895.51	7090.75	11378.8	7922.14	9831.81	4742.11	5522.16	5537.06	6255.3
M201T37	201.022	36.734	1.19916e+06	728899	396071	223507	87815.9	117288	763297	54395.4	535250	46073.4	934444	216478	380148	120681	308310	620695	595619	153845	392228	173367	337141	683549	107598	424177	424001	444238
M138T1215	137.986	1215.04	8064.27	48606.1	46530.8	44790.6	43505.7	41553.2	17859.6	48851.3	48773.5	49313.4	8637.89	38684.7	9088.76	52356	37661.7	37109.8	32899.9	18108.4	44046.9	47814.4	59775.8	47409.9	53936.7	18231.6	18547.4	23873.2
M213T147	213.149	147.328	4976.93	7839.68	9860.57	15064.9	17129.8	12338.4	8925.47	6744.34	8452.43	8262.31	4283.7	5097.63	6452.23	20944.2	8255.84	6050.09	5199.94	8347.67	17537.2	10034.2	10024.6	10801.2	12476.1	7866.28	8883.47	7912.84
M277T298	276.943	298.329	652.034	272.25	503.705	646.267	736.285	1874.49	1217.42	348.632	1003.7	662.676	3034.89	439.968	2220.75	3526.79	1611.06	1140.78	1542.43	719.852	617.633	385.909	303.34	1060.63	785.129	650.224	867.819	661.7
M461T329	460.99	328.966	5729.11	9959.54	17900.6	15861.1	12402.5	20807.2	14729	15329.4	10231.9	7849.89	12962.3	8733.06	7255.63	13639.4	7568.69	7095.93	5787.76	17220.3	24659.8	14852	12328.9	13485.3	16325.8	10345.1	10202.5	11235.4
M567T206	567.316	206.056	5018.77	5032.74	4048.24	3025.69	1704.79	3067.68	34036.1	3897.51	16329.1	5057.77	13364.4	3984.27	27838.2	5111.15	1873.38	7069.85	13652.8	3776.4	5153.51	2841.13	1941.52	4658.76	11627.1	7875.79	7921.99	8063.43
M183T39	183.029	39.258	8786.25	7720.22	13209.3	9427.91	9784.96	11287	13136.2	7911.06	12846.5	750.616	95815	15330.2	8687.53	7756.04	13885.1	13359.4	81251	10041.1	2224.06	3926.14	10167.3	16698.5	1608.78	15303.1	16372.1	16374.1
M384T57	384.31	56.843	1567.44	572.575	2565.06	1559.72	1025.73	1933.04	3051.74	1697.26	1850.21	598.579	1878.53	1209.6	1081.7	2011.74	1925.96	2265.86	1592.79	3796.19	933.062	865.803	1451.15	2987.08	1575.55	1202.89	1249.63	1202.52
M343T40	343.084	40.12	2536.16	2679.21	1279.28	1929.06	1622.09	1782.3	2425.05	1672.69	2119.71	1857.73	2607.29	2818.81	1826.55	1480.04	2484.08	3347.82	2029.94	1218.04	4480.15	2477.03	2241.84	1942.72	2922.2	1973.97	1326.13	1920.42
M443T335	443.255	334.714	21157.6	26874.4	11644.4	23016	5666.94	6292.26	55502	9394.92	57257	17508.6	41559.6	12836.1	69024.1	8556.23	5239.39	21998.5	54875.5	6318.34	36915.2	22318.4	10395.1	29355.3	33028.9	19207.3	20050.6	19196.5
M484T181	484.313	180.769	995.786	1778.2	1251.88	1054.19	1211.97	969.694	15334.9	1138.68	3662.75	1447.05	7622.88	2060.66	15596	3146.36	856.506	4840.75	4316.25	1180.78	1472.63	862.858	1316.23	1287.27	2045.93	3204.01	3216.84	2882.47
M404T32	404.001	32.353	1599.3	1356.93	1963.72	1289.92	1873.34	2006.92	1277.46	926.571	1860.72	1420.94	1200.74	1250.78	1732.29	2021.54	1411.04	1723.11	2052.06	1872.31	1437.76	1312.13	1782.09	1715.52	2101.4	1738.26	1734.98	1610.26
M801T271	801.424	271.153	4070.05	5338.78	3421.85	5203.63	4151.08	2706.48	2641.71	9919.37	2761.11	6714.95	4952	4315.77	3336.71	4041.16	3883.16	2616.93	1166.01	3786.77	4762.1	4674.89	4352.38	7086.88	4823.61	3507.63	3561.22	2115.44
M185T411	185.043	411.444	5406.03	6542.66	5581.23	6787.08	5221.63	4847.7	4623.92	5962.33	4005.17	4274.02	4084.91	5398.87	4117.84	6177.27	5035.29	4058.42	3455.22	5497.29	5605.41	5803.91	4097.69	5625.4	4548.25	6285.9	5581.28	5514.61
M911T101	910.617	101.209	13153.9	14288.1	7794.61	8575.4	11844.7	7472.06	9736.8	8290.61	11161.3	6949.12	13693	13192.6	19817	8468.27	14278.8	15820.8	14234.6	12409.9	15147.9	9747.17	7189.09	4606.6	11189.3	11290.3	11852.3	10848.3
M869T215	868.606	215.195	70452.3	121362	80682.4	119171	100374	86429.1	65713.8	233287	79424.1	162371	161681	233197	59361.7	132743	115840	135359	121989	97845.3	138388	261290	152221	93018.3	116999	126094	140567	140662
M302T55	301.745	55.1235	5394.74	1728.52	3460.17	4411.49	2562.92	2704.42	6273.47	1277.41	6085.76	3503.29	2695.09	1662.49	5804.66	2323.49	2634.33	2542.21	3150.39	1966.2	2417.56	1247.36	1764.56	1280.37	826.491	2015.1	2010.19	1885.29
M337T645	337.093	645.468	995.42	787.784	1438.87	348.741	573.312	1272.55	1575.65	656.623	1426.01	782.049	914.965	850.854	1545.42	1143.91	1678.76	2694.8	1264.05	1027.44	622.452	1039.04	1696.71	2119.87	1254.99	797.027	944.231	779.699
M214T336	214.072	336.436	4141.78	4877.37	5738.05	3705.68	5892.05	10467.7	2063.09	2262.71	1556.77	6003.41	1963.02	3412.93	2818.04	6097.21	5257.55	5408.73	4899.68	6004.77	5721.11	1418.55	7935.47	5833.01	3375.9	5142.12	5414.7	5097.44
M337T42	337.074	42.2825	9208.27	4064.47	2329.16	2642.48	2006.1	2080.43	13233.7	2234.43	9827.79	4205.84	2730.87	2837	5293.73	1254.87	1627.86	9855.46	8692.25	4445.15	5635.26	4016.96	3292.33	2667.13	4340.22	3883.44	3578.08	3898.08
M615T271	615.365	270.551	83579.9	63710.5	55781.4	74064.8	55843.5	63246.3	58694.6	56160.4	85982.1	59108.3	134013	53058.9	99075.4	61788	63196.1	90202.4	75888.3	47415.2	98237.3	58335.7	60357.3	65138.4	69314.9	67844.4	66261.3	61583.8
M449T175	449.3	175.03	10553.4	16266.2	5814.64	9261.44	3244.51	6056.92	51805.9	7089.22	37945.6	17403.6	33699.4	9667.84	83141.1	7690.44	3768.65	13833.2	58618.3	5094.5	18045.4	9767.56	7604.5	10539.8	59470.9	19870.2	19885.8	21706.7
M330T47	329.794	47.0615	7914.45	9478.45	7705.15	7796.92	7423.37	7834.16	4486.83	8624.17	5489.99	8298.11	7245.78	9964.29	8107.6	6137.55	7309.35	6358.84	7052.63	7626.15	8924.86	8911.67	8232.32	11071.3	8680.88	6766.6	6423.7	6419.02
M213T335	213.017	335.248	71363.4	47214.5	59923.9	49450.6	40318.2	60536	62817.7	40058	67066.3	42174.9	65903.4	62330.2	87859.3	73744.2	87073.1	68617.1	50549	66054.1	59910.9	60824.6	54448.6	59026.3	43665.2	57706.5	58118	66583.6
M743T62	742.538	62.202	43489.2	47359.1	56531.4	50826.9	42835.6	50807.7	41643.2	53889.2	41684	50228	54244.8	54280.8	48198.5	51249.5	41435.8	42650.5	51643.4	49083.8	65460.3	58195.2	49589.4	48999.7	53899.4	48577.9	48603.3	49904.1
M659T379	658.887	379.444	7696.78	1455.91	4960.44	3253.54	5556.86	12692.9	6863.45	7235.52	7096.49	5428.21	18398.4	6187.74	27214	30036.7	16561.8	15635.8	22189.7	6038.81	6111.07	6128.32	8552.08	7591.28	7251.31	6936.16	7751.3	8887.23
M715T263	714.506	263.092	9977.61	13578.4	11242.9	12305.9	9128.35	13975.6	6760.64	11789	10220.6	17666.3	10919.4	16215.4	12207.7	10167.3	8100.11	10768.8	11130.8	13375.5	31527.5	20937.6	14352.6	8299.64	10323.7	11871.1	11467.7	11391.7
M443T60	443.152	59.9165	12089	17900.9	16869.1	18715.7	13705.3	8037.53	12068	26943.5	7741.09	18377.3	7324.5	15241	10415.8	7255.95	4350.4	2931.11	5060.86	12052.8	6210.18	16848.8	15063.9	11590.6	10066	15594.4	14208.2	14232.9
M281T57_2	280.779	57.055	8471.83	1047.59	5321.11	3726.33	4181.1	2327.49	6529.88	2096.04	9287.29	5595.44	3928.35	2927.92	6354.61	5111.19	4675.37	4757.38	4377.7	3996.22	3162.28	2434.29	4022.22	2026.51	3930.28	3378.53	3509.52	3711.66
M332T41	332.062	40.738	4827.15	1936.64	2223.29	1180.7	766.387	2221.19	3942.85	908.029	3047.77	1364.71	6038.17	1567.96	2109	2120.27	1982.98	4123.75	3901.28	1483.84	3287.43	2273.9	2477.52	3231.42	2549.36	3210.63	3169.47	3490.12
M596T293	596.387	293.099	5038.8	4903.96	3387.39	5379.39	2946.6	4056.95	9978.42	3244.8	4884.77	3704.3	6248.53	7941.94	7102.51	6639.29	7629.51	4372.98	6379.36	1957.28	5563.01	4462.87	3835.24	3687.37	5531.25	5338.39	4915.43	5337.57
M343T60_2	343.227	60.23	53375.9	17317.1	34477.3	22855.7	36545.5	92999.6	31977	9154.75	55560.8	33591.7	37289.9	26450	38475.1	77461.1	54085.6	61442.8	41694.4	37869.5	41932.2	7662.99	15576.5	16173.4	9874.98	34718.2	35414.5	34703
M468T667	468.043	666.6	3104.3	2176.51	2688.79	2164.25	2287.62	1817.04	2846.52	1422.63	3950.93	1632.27	3510.71	1314.16	1389.3	2462.03	5311.28	3730.05	2930.65	2094.84	2587.08	2701.94	2419.06	1808.77	862.562	2748.55	2745.98	2557.86
M728T658_1	727.519	658.134	33584.5	35589.7	35461.7	20326	33719.6	33102.5	32705.1	31841.4	38051.9	23306.6	27676.3	21779	34152.3	31253.3	35510.9	28323	37350.1	32734.2	17922.7	22821.7	29947.1	34411.1	34990.7	27355.5	23837.4	27280.2
M401T55_1	401.162	54.9155	9793.68	11128	5369.24	11233.2	5664.32	7253.6	15033.3	14815.8	18254.9	12070.6	16041.9	7627.96	12258.9	8403.43	11998.1	8838.62	6854.15	5357.03	9458.42	14027.9	9706.33	11721.1	15741.7	9164.14	9860.09	8983.51
M373T53_1	373.044	52.508	6307.76	8917.4	8291.32	6346.68	8945.41	4685.27	8086.61	6389.85	8937.7	7369.42	8874.98	5154.81	12438.6	3306.41	9657.46	9364.29	12962.4	3759	8363.16	9630.7	7725.23	4841.71	7574.37	3842.96	4191.45	4188.77
M239T768	239.115	767.988	1547.97	8252.98	4577.66	5041.66	4493.94	4593.56	895.936	4038.93	2065.44	9994.92	2112.64	4695.89	9084.89	12259.7	5653.3	1268.58	1854.98	3352.15	9835.35	4696.41	6874.86	1618.27	12277.9	5439.03	5434.31	5768.59
M129T75	128.933	74.925	29064.4	48322	40990.8	46244.1	36711.6	33667	27684.9	44655.5	27305.8	67614.9	25237.2	40397.5	24165.5	23409.7	30412.1	25278.2	33438.4	30834.5	26773.3	66436.6	40167.8	81984.5	37391.3	41386.6	41158.2	55863.3
M374T53	374.045	52.5165	1998.36	3720.79	2572.26	2525.11	1930.89	1506.09	3114.89	2739.3	2311.44	2931.82	2888.22	2031.1	3414.9	829.333	1318.48	3866.42	3791.07	880.201	3083.87	3158.83	2416.91	1826.49	2581.23	1920.58	1784.96	1788.99
M622T343	622.37	342.918	5869.55	7939.14	7435.03	6736.29	6062.72	6617.12	6384.13	9931.88	6608.85	5669.59	4821.24	6784.38	4835.49	5303.64	3091.58	4680.07	6055.62	5690.98	7071.22	8935.64	5604.5	6493.17	6129.78	6111.15	5833.94	5837.48
M253T57	252.769	56.932	5316.89	861.519	2772.97	2165.36	1760.81	1720.02	5229.25	978.415	6357.86	3107.09	3607.71	2030.12	6265.03	3457.63	2759.93	2381.29	2508.46	2161.03	3162.37	2013.56	3580.94	1228.39	2556.27	3968	3992.66	4277.12
M302T54	302.069	53.519	2508.33	1475.88	1514.03	624.409	1086.16	1109.18	3139.74	2126.63	3404.13	2040.35	4914.44	995.964	1897.13	1748.35	2084.45	3358	1350.6	1578.69	1282.96	2327.19	1572.71	1656.66	2127.64	1743.32	1726.82	1853.95
M259T333	258.991	333.413	2715.65	1740.35	1841.7	2024.96	1999.34	2493	2770.84	3195.93	3020.03	1792.07	6889.27	1421.43	4103.6	763.361	2518.09	2616.33	2607.07	1816.07	1404.86	2368.37	1623.24	1665.17	4211.28	3029.24	3026.48	2478.15
M719T61	719.462	61.3605	9530.7	6496.22	3985.65	6051.87	4257.59	6514.25	5853.04	6310.44	5729.8	6119	6576.79	5871.4	6897.4	5504.48	7124.49	9083.47	6581.24	6193.1	6328.3	5978.15	6094.92	5383.91	5605.32	6217.5	6219.59	5900.38
M197T37_1	196.907	37.202	20898.6	5213.56	10208.1	4031.28	8312.45	10184.1	11492	11764.5	7610.45	8212.3	16706.4	10694	13940.3	13452.9	10973.4	17838.6	15160.5	5364.83	6481.83	10229	7557.87	12986.3	7874.83	12064.3	12064.4	12298.8
M580T649	580.057	649.079	26495.8	25674.6	23731	24723.4	12210.8	22226.5	24989.1	13218.9	21163.6	17783.5	35752.1	17380.6	26523.7	18849.3	19516.2	34038.6	25496.4	14650.9	23382.4	20258.1	20477.6	16259.9	18353.7	20670.2	20665.5	20128.5
M403T53	403.356	52.526	2657.53	1490.14	1871.36	1375.09	1197.2	1274.28	2381.7	1199.3	3841.17	1523.61	3315.39	1732.07	2609.91	2101.7	1337.31	3815.07	1992.85	758.562	3518.06	1833.54	2147.07	1035.56	1703.59	1800.99	1726.75	1721.66
M337T89	336.993	89.097	1195.63	6015.13	2231.57	2504.19	1621.61	1977.77	2624.21	4033.62	1255.45	2982.74	2041.21	2679.06	2272.94	1577.88	1973.75	1115.87	4692.38	1381.45	3172.27	2445.22	979.442	2559.29	2960.65	3339.11	3527.01	3528.15
M915T656	915.487	655.724	11400.9	18435.9	17744.1	19762.3	18601	23411.6	12222.9	12299.2	14405.3	10650.7	12223.8	12962.6	13213.9	18948.8	14249.8	14083.1	13134.9	18668.3	20533.3	10299.3	22913.2	12696.6	13236.9	18663.1	16304.5	18646.3
M335T411	335.065	410.938	3528.87	8005.39	5918.6	7344.32	6870.81	4044.29	4163.54	7992.95	3286.12	3992.59	2146.31	4390.9	2881.69	4730.99	4981.07	2638.6	2391.79	3809.36	4159.82	4288.14	2841.42	2998.77	4678.77	4730.8	4528.83	4626.86
M582T339_3	582.45	338.777	3397.8	966150	2409.26	968546	3220.12	1.14835e+06	1667.66	1.10488e+06	852272	955928	1451.8	1.03692e+06	967.929	1278.59	858349	1944.38	554691	3976.34	781621	1.27485e+06	3594.11	2221.66	3201.28	1.00144e+06	1.0006e+06	918723
M1153T659_3	1153.38	658.76	2663	2367.19	1766.43	3113.57	1488.06	2230.45	2942.24	3174.76	2217.52	2502.51	2957.46	3105.33	2447.85	1506.22	3385.03	1981.22	4443.3	1352.51	2397.92	2953.14	2066.31	1656.51	1034.6	2733.95	2914.35	2736.42
M778T650	778.075	649.695	3398.94	1017.82	3380.32	1496.06	1532.37	1982.6	2429.61	1317.28	2647.25	2049.99	2848.69	2382.05	3391.74	2262.45	2592.71	3492.92	3520.95	1590.49	1364.95	3894.76	2183.91	3810.22	1212.91	1759.75	1998.24	2001.51
M329T56	329.269	55.69	5277.29	3100.82	5267.72	2543.94	5465.71	3418.74	5194.39	3040.43	5808.36	3184.54	5014.35	484.136	4210.15	5704.83	5049.39	4833.15	3363.54	6808.72	2732.15	2690.02	2111.07	2792.14	2591.56	2465.6	2325.46	2321.7
M579T209	579.389	208.714	204216	67312.9	50397.3	62506.1	49705.2	164614	133049	48555.3	201080	80358.1	146316	81099.6	298445	176724	190395	194452	144873	35292.1	109214	80796.5	223850	54219.2	202483	123578	132396	124112
M575T48	575.453	48.286	2518.59	1147.76	4772.93	766.819	1500.91	828.786	1313.11	1498.22	2888.28	584.847	2250.41	998.277	2503.24	1830.27	3544.81	1282.64	4395.32	887.413	839.294	2064.58	1533.34	904.874	990	1263.15	1264.44	1528.8
M506T340	506.323	339.969	76796.5	37164.2	69522.3	42221.1	39058.5	50830.2	68812.4	41120.6	66304.6	36557.7	67963.4	54485.1	63041.6	43187.3	66766.7	67500.2	41268.3	47871	57669.3	53491.1	49301.3	67936.3	49328.3	47823.5	52306.2	47690
M1000T379	999.826	379.272	4695.39	947.651	1450.92	1802.84	2541.66	4609.93	2759.38	1442.31	2280.7	1336.27	2624.87	742.922	2157.35	2888.16	1700.15	1846.06	1767.02	756.008	638.434	435.972	484.188	1112.38	218.185	2137.2	1742.02	1795.82
M331T57	330.808	57.419	2455.06	10517.7	5901.5	8284.58	6888.83	3266.25	2922.82	9462.96	2035.65	4020.78	1037.02	5880.34	2086.62	1581.05	2034.96	3931.64	4201.67	3736.1	1771.97	5661.52	4127.74	3785.13	5602.12	5293.66	5152.86	5565.03
M752T380	751.843	380.457	2650.13	954.114	1676.43	1511.39	2243.34	2152	3262.85	1911.14	2635.99	1630.43	3029.29	2134.58	1321.8	2279.13	2054.74	3456.65	3104.73	2269.86	2287.32	1757.09	2192.35	2134.69	1554.19	1931.99	1986.39	2358.21
M281T297	281.054	297.355	143094	117460	125521	145482	140676	131227	150239	99221.8	139959	127755	144677	105122	133352	134330	173928	137483	136181	101307	136649	119418	119450	97174	120534	124250	122969	122971
M185T271	185.022	270.774	61532.1	53681.6	48564	71844.7	53262.2	49836.8	60580.9	42391.6	136217	51842.9	59968.2	59453.4	51196.4	58919.6	60037.6	66454.6	84535.7	38132.5	42812	50894.7	32177.9	45799.6	48571.3	59820.8	59837.2	47019.5
M736T319_1	735.52	319.471	22965	27673.8	23084.8	27669.6	30802.8	33258.3	22547.1	29784.6	25885.9	29446.1	28926.7	29872.6	24462.5	28187.9	29823.1	21747	24454.4	27367.1	28983.2	34416.6	31348	32117.1	27402.6	26345.4	26739.5	26346
M449T206	449.289	205.581	10653.3	16140.3	7420.83	9228.35	4661.27	6139.22	61808.2	8471.37	37492	15830	26674.5	10171.8	68045.6	8002.53	3721.8	14043.9	42111.6	5748.98	14517.9	8627	5181.33	11570	53030.3	21657.3	21105.7	21644.3
M547T537	547.167	536.657	12511.8	7103.82	14754.7	7087.84	8995.36	12602.2	11642.7	7867.08	12654.1	8858.69	12981.2	11026.9	11581.5	10977.1	13264.2	9294.48	9081.08	12771.5	11976.1	11370.2	11023.4	12575.9	7595.82	4912.64	7714.44	7740.9
M667T808_1	666.821	808.264	464.215	2265.35	1831.19	4101.84	1342.18	1164.1	271.841	831.252	878.543	1320.57	1100.35	1335.8	1012.99	1230.59	750.855	905.995	1144.26	1519.29	2083.71	1850.26	661.673	544.054	1286.76	1370.77	1246.4	1389.52
M455T181	455.315	181.386	8139	22368.5	7578.32	30341.5	5615.65	8432.58	20747.4	10595.7	22978.5	26040.5	34448.9	17055.8	62281.1	14207	1622.09	17020.5	19082.6	5011.6	32137.3	26900.3	4516.35	5748.23	85232.8	16600.2	16594.3	15619.4
M1108T339_2	1107.75	338.825	3950.2	5417.1	6761.82	4333.65	4571.12	7083.65	3860.76	5372.67	3382.71	5935.41	5063.72	4527.82	3914.43	5733.12	5254.12	4718.71	1758.98	5144.95	3182.59	5855.43	6247.43	6925.9	5488.49	4262.72	5875.59	4236.44
M540T351	540.365	351.485	15459.7	15435.7	13934.8	15221.5	17338.4	12752.6	22476.9	12639.9	24911.5	12062.3	17845.6	14331.9	16131.4	13837.2	28545.2	25511.9	19219.2	16477.2	14164.8	19595.8	20861.4	22806.3	16200.4	20039.2	20619.7	19319.2
M180T174_2	180.074	173.733	1346.66	891.382	1502.08	4252.01	2299.57	1453.31	437.953	5027.54	1632.49	4109.33	1758.43	6743.25	1413.33	3850.1	1481.45	1949.61	1224.28	1314.25	1361.01	16995.4	1335.51	4563.21	22774.1	3670.22	3258.21	3671.25
M128T724	128.035	724.088	7695.66	5275.05	6829.27	4397.29	5787.03	4836.84	6842.79	5596.16	8468.47	3414.9	5186.62	3161.13	5815.59	5784.99	6300.45	7939.04	5454.85	4848.57	5111.62	5771.34	5788.17	7076.81	6002.22	6186.45	5902.47	5900.32
M353T41	353.067	40.662	6094.32	1480.48	3548.8	3749.24	1844.34	3594.11	7693.45	4727.79	3791.63	4364.66	10631.1	1363.14	6349.98	3812.17	1773.88	7736.52	7512.13	4802.26	1468.23	1070.72	3432.7	1692	3795.84	2752.75	2752.38	3298.43
M323T298	322.93	298.224	1717.18	593.724	1110.1	1233.39	1998.62	3044.1	1491	834.135	1057.96	1466.29	5563.09	897.58	2764.87	5359.32	3149.34	2538.81	1898	1127.84	1022.78	1096.01	1459.3	2112.29	1624.29	1694.25	1889.4	1709.85
M245T49	244.828	48.858	941.293	574.885	4156.87	1083.96	4191.32	2329.16	2288.86	516.127	1185.09	2139.45	460.407	1412.19	2594.6	2945.91	670.813	3751.31	1242.66	3903.95	1033.65	1801.55	1382.66	2392.66	1257.84	2061.89	1576.73	2085.44
M604T52	604.46	52.247	3329.34	766.096	7334.48	1703.4	874.909	1028.3	2305.63	854.371	3317	1913.98	3159.14	922.426	4693.69	1717.28	3481.61	2023.77	4372.51	1021.26	2104.05	1967.57	434.133	1930.92	1503.4	1978.91	1394.16	1312.64
M231T36_3	230.996	36.191	17408.3	7707.78	11966.6	4927.49	3833.48	4631.21	13862	6434	14873	8555	12235.3	14302.1	16632.3	12659.5	10558.7	16363.1	15392.3	9282.14	9805.97	10889.2	11589.4	12911.1	3807.43	10324.4	10336.6	9423.42
M74T672	74.0244	671.962	9188.07	8601.93	3897.5	4237.99	5358.39	2630.7	9276.79	7633.12	5930.47	5386.42	8640.22	5464.87	3893.41	3269.82	7726.7	6755.78	4976.15	3078.11	7604.18	11138.9	5910.52	5327.94	4658.12	5938.99	5933.63	6334.74
M284T57	283.779	56.741	11379.1	3805.17	9674.46	9049.2	5459.15	3385.04	13968.6	4348.24	16090.2	7118.45	8466.85	5211.13	9279.35	10438.1	4877.81	13135.4	19928	7405.88	10620.3	4047.74	7540.43	3318.98	4753.61	11061	11120.4	11703.9
M436T337	436.282	337.017	23974.5	19444.4	23148.8	22993.4	23036.7	24860.7	26122	13380.9	29030.6	19136.9	23152	21009.5	24320	28835.4	28381.8	37863.5	23571.4	30964.1	26008.5	21007.5	19705.7	24846.3	20627.7	23159.2	23146.3	22526.1
M142T1330	141.923	1330.09	87541.3	30677.1	33450.3	10416.9	29905.3	28752.2	26594.5	17552.3	51086.4	21204.4	30206.9	24890.8	33032.4	72271.8	59009.9	29089.8	35261.1	28083.3	12292.3	30716.5	22816.9	28687.9	28430.3	29943.9	27287.6	29986.2
M291T34	291.09	34.428	2850.26	2090.11	1975.55	1851.17	1934.02	704.364	5812.12	2239.74	2582.57	1209.17	2532.53	2192.76	1371.28	530.427	934.074	1671.8	1581.02	917.97	2109.19	1611.38	376.957	874.51	1015.21	1015.75	1018.94	722.774
M351T44	351.09	44.058	23556.9	28585.7	12084.7	13442.2	5948.59	8411.99	41649.7	23464.1	39117.1	38794.7	18884.9	9443.08	62642	10209.4	6256.15	32909.1	32314.6	17318.3	39654.7	16148.8	9907.42	15230	35998.2	22416.1	21744.1	22449.4
M435T206	435.274	205.542	1482.31	2808.14	1445.58	961.399	879.411	870.688	7326.15	669.057	4189.16	2390.11	3802.75	918.346	7511.82	891.868	717.83	2750.01	4306.79	827.534	2618.77	1066.22	1055.39	1295.69	5683.94	2776.72	2853.58	2775.68
M483T61_1	483.271	60.722	12151.6	2693.63	3258.69	3738.77	1218.98	3990.37	13913.5	3125.88	5955.66	4364.76	3993.22	3403.52	6053.32	4282.54	5108.01	4650.16	4999.42	1215.25	5505.12	6765.45	485.354	6599.95	4793.32	4191.17	5030.61	4071.3
M408T380	407.964	379.805	2691.53	1196.42	801.225	1258.47	2821.72	3534.24	2570.82	1670.38	3310.22	3692.29	5737.26	1232.16	5535.52	7821.97	5214.9	4512.92	5394.75	1859.88	3401.12	1734.63	1933.34	2982.5	1406.96	3020.93	3135.96	3197.75
M149T137	149.06	137.293	43538.8	15347.2	35867.4	7120.49	7985.74	4333.08	34857	7883.92	19889.1	4848.83	28009	7205.08	25655.3	5174.94	6653.15	32998.1	26830.3	20331.5	24564	7960.78	8073.68	8391.08	12841	13454.8	15842.7	15771.6
M422T47	421.686	46.899	970.102	2760.88	2475.12	2140.13	2404.66	2310.12	1681.51	2427.46	2064.67	2615.9	2342.96	3427.17	2273.95	2062.59	1803.35	2873.58	1386.09	2267.78	3209.62	2774.06	3514.71	3588.7	2612.66	2066.42	2066.39	1710.13
M247T52	247.028	52.1265	13782.9	11789.5	12020.8	3629.21	5782.39	3623.74	11945.5	9647.88	10134.9	2170.9	21650.8	5113.88	12138.4	6013.13	6099.14	12355.9	14438.5	3554.91	12591	6120.68	6931.64	6514.27	5551.98	6931.46	7898.09	7902.06
M730T63_2	730.477	63.1185	7366.26	7209.16	7806.66	8138.31	8055.8	7463.41	6933.78	7176.09	6180.05	7713.81	7604.38	8423.23	7390.75	6938.24	6293.28	7177.32	7054.69	8024.68	9450.5	7940.38	7036.14	8568.3	8039.14	7295.55	7047.95	7044.45
M382T58_1	382.031	57.939	2758.79	2516.77	2067.15	2321.8	1640.63	1840.77	2637.25	824.344	2483.31	1994.66	3224.17	1783.65	2825.97	1689.75	2356.61	2688.55	4502.35	2971.64	2632.18	1612.9	2482.12	1232.04	1410.52	2075.28	2095.54	1114.33
M396T54	396.346	53.83	1211.87	6297.18	1053.89	1641.02	1406.11	1499.16	1668.89	10990.6	2936.09	4197.92	8793.67	1465.25	834.901	2398.53	8037.37	2560.47	5630.35	1379.59	4514.66	5447.56	955.291	793.95	5446.81	4029.08	4025.19	4458.84
M656T379	655.897	379.337	11317	2006.54	5465.39	3521.83	8674.07	27751.6	12195.1	7404.4	16948.4	14957.6	48480.1	7835.27	41442.7	56167.1	23690.1	27494.5	34796	14804.6	16841.2	10647	12851.5	11381.7	9638.83	13122.4	14950.8	14962.6
M391T268	391.284	267.901	44415.7	48460.8	26782.1	83629.1	22691.3	19562.3	122906	31620.3	168711	44805.5	157734	39736.4	273705	39649.8	15046.6	93859.8	634162	49008.2	168971	46022.6	22273.9	30739.5	187514	134086	159160	214647
M554T46	553.606	46.3585	5900.59	7821.83	6345.58	6081.5	5803.27	6052.05	4860.02	7259.89	7125.51	7396.39	5474.04	9221.67	6834.14	8503.46	5930.32	6257.11	3513.59	6183.06	7353.03	9906.12	9136.07	10823.5	9123.68	5443.44	6009.24	5146.12
M738T284	737.536	283.938	467338	378705	617080	323477	683505	651051	546541	376714	277078	610620	550856	218682	301396	631961	814292	512112	445541	615175	263624	383448	880152	455469	570608	553361	551406	470036
M468T344	468.303	343.533	18138.6	13933.8	10498.8	15481.6	2636.55	4191.78	35780.7	8795.37	38834.8	13671	23251.6	11617.5	78626.9	8225.06	5008.12	23947.1	30712.5	14968.6	24080.1	5578.79	4715.35	23645.1	18157.9	20447.6	24105.7	20260.8
M245T353	245.012	353.165	5518.72	4022.47	3193.47	1249.11	1099.48	1414.07	2073.8	1601.54	3207.61	2116.98	16683.1	1538.71	13756	2436.59	2837.2	3027.55	6275.5	1465.14	4686.53	2986.63	2040.56	3186.26	2957.01	1903.22	2399.37	1979.09
M238T50	237.838	50.1015	3041.91	1754.49	3462.36	2732.58	4833.98	2613.31	1667	4088.35	3811.01	1541.01	4447.76	1011.96	3753.03	2759.74	3735.2	1704.53	1816.9	4194.99	1729.57	1240.6	2383.44	3539.1	1061.54	2758.4	2973.17	2973.66
M509T52	509.15	51.916	3464.72	9171.63	8475.94	16332.9	6635.82	11071.3	5507.67	93786.1	3038.99	7304.42	3128.55	1804.27	1618.77	5334.33	4847.31	1640.53	2785.61	17975.3	4987.43	8064.2	5091.91	7804.74	13281.8	7363	7331.35	6856.11
M282T664	282.056	664.299	7198.99	8838.74	5624.34	6679.75	4272.15	6136.48	7350.66	2167.14	5958.13	2444.32	6456.79	4960.66	9096.15	4358.26	7796.62	8044.81	6286.36	6090.17	3809.39	5454.18	5310.41	4021.64	3593.86	6606.28	5662.6	5439.57
M818T648	818.099	647.861	3030.43	1439.66	1946.68	1932.55	1167.06	1540	2191.55	940.982	2891.43	2092.03	2126.5	2394.66	2686.64	1264.74	2416.47	1614.69	1762.45	1108.27	1806.44	2242.21	1853.95	1631.11	1962.82	2130.44	2025.51	2029.75
M171T61	171.139	61.162	35931	49081.7	27770.9	37969.2	25732.6	33629.5	37967	30741.8	32188.5	27388.3	34212.5	40560.4	36341.4	36956.7	38556.3	38187.7	37130.6	30649.4	37848.3	37730.4	18677.8	30775.1	45122.6	39757.2	41057.8	43813.6
M533T310	533.251	309.747	2668.19	1067.59	3034.53	73457.9	74100.6	1901.99	1137	56443.8	2443.77	65898.4	1897.26	1645.45	1919.85	71676.8	1198.81	2334.33	3247.73	67598.1	1331.61	100643	90820	121176	2140.83	1381.78	1520.07	1394.85
M664T339	664.377	339.357	2427.22	4065.36	4937.5	3356.58	2730.82	4558.67	3201.32	4231	1845.34	3934.58	3217.5	3678.78	3251.82	5100.21	2360.34	3517.42	1804.58	4215.92	2596.51	2983.56	3754.06	2649.24	4002.99	3279.57	3003.62	3018.47
M362T56_2	362.266	56.146	5836.44	4882.72	6184.78	3256.61	7650.83	6260.47	7984.49	5028.18	7919.24	6094.06	9236.13	720.461	9824.56	9699.59	7162.81	6600.76	4208.74	11767.8	3417.91	3315	5426.98	4286.23	5610.28	2972.39	3353.47	2905.05
M662T380	661.891	379.833	1322.62	503.427	543.541	455.74	1010.55	3724.23	1634.91	598.148	2282.7	2542.62	7924.45	781.845	4681.09	6900.94	3328.56	4222.59	5594.89	1375.02	2619.39	1507.55	1264.89	2229.27	775.845	1601.98	1789.83	1658.67
M399T91_1	399.153	90.952	15858.3	10011.8	15835.4	7927.88	13281.3	22564.4	11516.3	4212.06	15907.1	12375.3	14047.9	10132.3	15015.3	18991.3	18470.1	19016.6	17516.6	15682.6	12458.3	2316.69	5292.17	4854.06	2668.67	13654.3	13435.6	14575.3
M165T177	165.055	176.819	17958.1	7758.72	22857	13067.8	23837.7	14543.2	54448.7	15591.8	18748.2	17925.5	49401.9	12187.2	114630	20157.3	19143.6	22714	17951	9442.69	18365	11769.5	15453.1	10856.1	21305.8	19597.1	19572.6	15339.8
M434T54	434.264	54.256	9475.22	6088.27	7957.05	6891.99	4623.62	4924.18	7550.72	4758.71	10551.5	7170.58	9056.28	4946.06	7475.96	8197.92	9318.94	8534.48	8074.44	9023.01	8182.74	7555.44	5417.31	3563.98	3903.01	6848.17	7295.07	6853.53
M756T63_1	755.539	62.724	1845.35	3494.52	3282.07	3721.9	3040.99	3516.96	2105.29	2678.53	2749.96	3483.26	3559.05	3055.08	1785.79	2657.72	2015.65	3523.77	2897.72	2780.59	3120.2	3564.66	3794.31	3408.71	4249.97	3635.79	3630.29	3183.15
M767T253	766.538	252.551	43210.5	58282.4	54863.4	65636.6	50954	58930.9	40065.4	51698.8	63113.7	61347.6	42055.4	77072.7	47423.2	51712.8	45921.9	43622.7	68548.7	73471.5	61565.1	68763.1	54725.1	49729.8	60044.2	58511.2	58401.4	65191.2
M868T250_1	867.551	249.66	19201	19373.2	20132.8	18688.6	13329.1	18832.7	18944.5	10004.7	16585	14921.4	20535.9	16555.5	19900.7	12527.5	18601.7	16958.3	21378.8	10828.2	12988.1	14485.5	12433.8	12879.7	14064	19464	19112	19296.5
M297T1304	296.967	1303.78	6707.67	8853.29	5924.91	6599.74	6229.82	4591.61	8203.8	11144.1	6543.59	5723.81	5481.9	5425.54	6487.4	5279.17	4199.93	5660.01	5211.6	4687.49	11557.1	13280.4	5868.94	5345.97	6084.84	8123.37	8232.13	9162.46
M323T38	322.988	38.191	834.877	4211.96	354.313	2932.78	2058.76	4100.92	592.842	3860.75	542.055	4754.65	558.899	4830.94	619.183	522.51	1034.25	910.685	915.276	4952.16	861.598	3205.7	2524.21	5097.58	579.443	2541.25	1199.85	1172.27
M333T39	332.95	39.4005	9548.42	4350.39	2680.4	2978.12	2712.8	655.687	6868.73	2898.21	10053.2	2376.52	23828.8	8105.79	7582.22	2275.97	4676.63	1754.82	2529	1966.74	1283.23	3061.95	2871.09	2961.85	3393.06	10295.4	10287.1	9550.48
M114T548	114.027	548.339	7447.62	5108.9	8120.76	1301.56	6953	7133.12	13092.2	5418.75	5707.05	3007.43	9982.42	3843.56	7989.38	8105.77	5681.48	7100.09	6501.57	6634.95	8740.79	8228.54	9149.36	7165.26	3252.61	8982.03	10072.1	10035.8
M879T659_1	879.043	659.352	607087	606296	583410	603373	600786	578625	615391	565937	633848	595056	620689	627832	611714	534723	631512	654476	613304	552269	628477	610383	623628	610159	587373	571928	575509	575511
M455T59	455.245	58.635	2646.15	5611.78	2552.17	4023.31	1135.81	2263.73	7360.69	3144.11	6632.84	3901.2	6598.54	1886.48	8393.86	2011.15	2102.92	3971.98	1591.95	2217.59	5402.76	3639.6	868.072	3409.63	5684.2	2675.78	2662.4	2123.76
M336T56	335.813	56.1735	2181.99	5994.75	3236.98	4595.66	3299.82	1946.85	3962.53	5548.72	1173.38	3142.93	1401.11	2391.31	1136.74	491.12	1421.02	389.338	920.683	2496.84	2087.38	3220.88	2790.47	2609.73	2590.46	2938.76	2391.16	2924.53
M459T50	459.325	50.067	7828.65	5086.02	11154.2	6486.86	13808.1	6057.57	4980.03	6941.69	5797.46	6650.92	16277.3	6580.46	10123.6	6342.7	13528.6	7590.21	5097.86	12755.8	4243.57	4439.01	8851.2	13329.3	4543.52	9078.95	9076.77	8757.06
M255T57_1	254.768	56.793	8577.71	723.783	6544.52	4042.43	3871.31	1450.54	6664.44	1286.63	10374.3	5243.67	4922.51	3046.1	6681.31	4938.04	5423.72	7312.56	6956.82	4962.3	5644.19	3325.05	5294.25	3186.89	4610.06	5810.8	5368.81	5754.52
M367T281	366.956	281.112	18851.8	3755.21	3461.03	3603	7868.63	20756.7	15405.6	10350.9	6784.96	4131.98	32275.8	2180.25	26822	86973.9	7558.17	7304.04	9825.74	4276.24	3561.32	2806.72	3906.93	8055.69	3328.68	13554.3	13566.4	12403
M417T41	417.208	40.996	2816.91	2082.1	3919.33	1681.09	4369.27	2657.3	3546.04	1954.91	2450.49	3900.7	3465.29	4230.49	3355.88	5112.62	3393.57	1995.73	2403.38	3361.09	3179.54	1730.44	3642.91	6050.41	2163.19	3307.17	3318.73	3552.81
M149T551	149.045	550.955	38959.6	17431.3	40140.7	18803.6	12578.7	31351.4	44435.9	13651.8	24190.1	16824.5	37099.6	25148.6	34960.8	29047.8	26373.3	34297.3	23945.6	28576.7	22457.6	33546.2	24495.6	43039.7	13665.4	24957.9	24768.8	25651.6
M382T60	382.22	59.892	2192.44	2924.25	3063.77	2430.97	2407.01	3168.58	2695.33	2295.82	3153.89	1429.53	1970.92	1476.48	4907.62	2245.67	3772.4	3628.66	4690.42	3934.89	2390.32	2524.07	2833.36	3094.57	793.189	2495.35	2274.8	2495.77
M569T329	568.994	329.286	3113.54	6408.71	6618.35	5391.03	6411.19	8487.26	7943.8	3405.24	5866.31	4384.36	6682.77	1835.92	5838.24	5244.79	6981.79	2664.57	2701.39	9543.91	3639.25	3218.63	6829.15	8646.95	4640.12	5647.03	5123.72	5611.03
M150T178	150.064	177.52	13113.3	5144.82	6520.42	2250.37	2270.38	2063.88	12071.2	2838.34	8624.93	931.429	7074.75	1819.97	8922.13	506.092	1466.84	14772.6	5549.81	3908.49	5890.92	2766.38	3878.42	3103.99	3935.17	5177.87	5175.51	4960.29
M916T335	915.585	335.236	6319.29	7517.94	5570.51	6449.57	6120.61	7507.04	5007.58	5018.66	8697.82	3999.58	9816.72	5280.5	6426.88	6502.95	9996.99	7432.73	7256.36	6968.35	6511.99	3602.13	6321.9	6723.87	4858.87	6737.58	7116.7	6485.45
M415T55_2	415.247	55.06	1743.18	17367.5	2254.42	31618.9	1619.69	2967.81	16146.1	41971.9	2498.11	2565.37	2387.97	2841.2	2704.49	2377.77	2157.51	4100.02	1897.98	2503.73	3629.86	2931.07	3026.46	965.256	12894.1	1979.73	1983.64	1762.07
M369T281	368.954	280.843	6766.28	1387.93	1536.28	952.479	2379.83	9449.48	7858.31	3704.98	1230.74	974.436	13840.4	962.521	7250.66	19260.2	3759.05	2379.75	2761.89	1527.18	1095.89	657.844	1346.77	1893.73	1621.58	4464.26	4552.49	4553.01
M158T550	158.045	550.443	3790.29	1293.97	5290.62	3956.83	2910.28	3870.18	4545.33	2021.03	8052.83	2546.18	8799.71	5604.73	8856.01	7005.59	6832.51	9964	3420.22	6028.78	3581.76	6731.86	4497.99	3504.88	1126.64	4248.79	3698.39	4249.09
M437T34	436.959	34.47	1211.94	728.413	655.949	756.596	481.688	709.382	1704.22	583.728	1778.62	491.17	1433.68	2821.72	996.761	497.826	769.69	607.793	1201.95	567.259	584.28	520.685	496.653	340.774	254.339	754.019	747.244	803.792
M429T68	429.194	67.957	11481.6	33792.1	18168.2	21998.9	35516.3	29529.7	39726.1	130113	11052.7	50157.2	8730.47	6913.53	7325.26	19740.9	9024.79	6536.91	11611.1	38537.3	15019.4	40232.3	24551.8	20340.4	24357	33965.6	33711.7	38022.9
M213T61_1	213.149	60.934	4390.04	5285.4	4331.13	16611.1	10895.3	9956.35	6493.52	11528.5	6046.56	7458.73	6091.18	6402.86	4781.7	10771.7	4617.59	5653.87	4114.09	8801.42	9987.05	5995.65	7425.01	6381.96	7297.7	6473.92	6464.09	5782.46
M352T40_2	352.22	40.2555	4656.45	932.803	2210.54	3754.71	2284.9	1671.12	5589.36	2119.78	3599.73	3335.46	5302.37	1826.35	4685.39	2609.65	2522.08	2287.7	2260.58	2609.21	2953.22	1892.96	1393.03	1298.89	3058.58	3018.42	2954.54	3019.41
M226T138	226.039	137.884	15224.9	45597.9	26457	28672.7	32507.3	12550.3	18676.5	82512.8	25544.4	42654.5	9864.57	34793.4	21988.4	5690.44	16027.6	18931.1	22128	24042.1	21604.6	55606.7	40166	67297.6	56420.5	27423.7	27989.7	27996.9
M479T242	479.3	242.181	16650.9	25081.2	12153.9	25663.5	4701.33	4057.85	46773.8	5233.57	19114.8	10770.6	16139.6	9882.22	49552.6	8476.66	4126.23	23832.3	12155.4	3815.84	18015.6	12218	5173.47	11845.1	34540.4	12621.5	11990.9	10952
M425T313	425.245	312.695	18023.9	9862.2	24665.1	8772.48	1982.31	2779.99	31531.6	3297.66	26549.7	8670.45	66539	31016.6	54127.3	1370.64	2057.34	44791.7	23614.6	5226.08	28822.9	6947.93	4250.35	10934.3	29258.6	17460.3	17470.8	15194.6
M238T581	238.093	581.254	12179.4	5976.16	6060.1	2794.18	2604.2	4783.68	5320.65	5641.39	6698.93	2398.5	7553.5	3387.56	7888.55	4473.01	5375.7	13507.7	7373.66	3335.31	3673.75	8254.98	7233.04	8081.62	4394.12	4894.99	4802.65	4892.58
M652T53	652.121	53.133	4836.95	613.191	2250.26	2776.59	676.902	736.993	2457.28	1319.89	4681.51	2206.73	2313.63	1177.4	3378.51	1360.17	1766.59	2995.22	2480.3	1191.65	3575.49	1511.14	2926.44	1399.11	2014.26	2256.97	2444.79	2274.03
M538T41_1	538.192	41.04	3105.61	1855.78	2365.7	2072.28	2080.32	2513.05	4032.41	4219	5102.37	1942.03	2832.35	4091.71	4282.47	1776.78	2848.8	4076.47	5697.96	2244.81	2635.68	1500.8	1850.97	3808.85	4235.64	1686.35	2421.83	2418.71
M221T55_1	220.918	54.953	15059.3	3002.99	4902.92	4682.92	5867.55	6651.14	8896.8	2224.3	5742.68	5186.23	16377.1	5134.54	19128.9	43656.9	9785.82	18405.4	11139.1	3646.32	8530.42	5893.67	4701.08	3939.16	5774.55	9909.18	10008.9	9588.89
M355T60	355.263	59.793	8259.98	6493.57	8247.9	5607.36	10853.5	9925.39	5940.6	5477.87	7913.64	7510.04	7008.2	7434.99	6421.96	12427.7	9244.41	11331.6	9497.54	7343.52	7426.3	7413.6	8544.55	10132.4	8660.86	7002.77	7316.44	6997.59
M856T249	855.591	248.844	9922.72	14436.5	12514.2	17290	15545.3	14353	15394.4	19568	14390.2	14548.8	14853.8	18750.2	10674.9	20513.4	9677.53	8273.28	12504.5	12870.3	12030.6	17029.7	10865.5	15738.5	17187.1	15988.2	15990.2	15771.2
M304T42	304.031	41.618	2328.86	3104.67	3016.76	811.686	778.554	789.403	2806.14	715.325	2776.6	1102.96	5589.4	1906.22	3313.03	2177.01	1616.8	4069.42	1926.16	1497.94	1337.04	1223.92	1552.25	1048.48	2905.66	2208.72	2385.93	2479.26
M419T379	418.937	379.35	1293.13	778.259	654.115	851.89	941.91	2116.5	1688.33	982.725	1923.82	1360.81	4039.93	709.293	3017.04	4657.13	1957.28	1902.3	2497.95	884.164	2375.4	839.188	1161.45	1126.44	696.585	1379.8	1461	1416.51
M657T379	656.892	379.343	14923.8	2363.97	7280.54	5280.54	12031.4	38906.4	16818.8	10927.3	17939	18424.9	63075.6	12893.5	55498.2	67888.1	36212	40008.9	45229.4	19401.9	21244	16581.2	12502.3	18412	11243.1	17080.6	19519	19686.9
M214T411	214.075	410.825	3813.31	4412.19	2651.64	6581.98	3551.47	2589.04	2326.37	5955.95	1444.93	6122.08	2057.5	6010.13	6151	4633.95	5618.52	1982.95	3719.86	3594.01	4022.93	4839.93	4543.87	2442.08	4597.36	3444.49	3426.3	3142.32
M465T249	465.284	249.005	14627	31622.7	6210.31	31895.7	4073.95	5396.45	68898.8	16506.9	35372.4	19484.3	41936.8	6733.83	114960	6929.43	2769.09	24120.9	31489.3	3901.61	14752.7	10517.2	7863.4	27522.6	35602.8	25956.4	27010.6	25972.4
M339T78	339.326	78.281	3251.14	2079.9	2383.6	2257.87	2321.61	2347.09	4925.28	4282.89	4449.97	3165.33	5185.05	2816.89	3098.64	4700.94	4350.83	4771.99	6980.85	3409.49	3242.69	3522.5	3703.21	3473.22	3963.71	3222.93	3254.31	3739.6
M181T50	180.878	50.076	6119.86	2197.18	12592.6	9943.45	16299.6	10010.6	4026.09	9512.62	7859.86	6418.44	9827.83	4816.56	6511.37	6057.07	11283.3	8906.37	8494.39	14668.3	3501.08	3804.98	5803.83	9009.79	3753.47	9657.46	9793.85	9635.02
M541T237	541.336	236.865	3539.4	2265.82	2862.19	1441.97	1283.41	1604.29	14193.1	1119.45	8025.84	1941.01	4797.31	1338.66	6186.06	1691.62	664.369	4400.61	4817.48	1111.11	1326.87	2311.26	1527.24	1581.1	7743.48	3510.7	3030.84	2994.23
M317T780	316.871	779.852	1036.95	1492.37	1073.86	1044.87	480.613	819.547	921.411	875.37	554.863	1354.79	1025.71	1149.79	281.784	845.159	497.783	1237.01	947.621	552.901	1337.9	1310.32	674.238	681.619	1090.23	1369.58	1202.66	1352.75
M147T713	147.03	713.08	2552.71	1945.9	1609.3	13810.3	1821.16	1050.63	1580.16	3435.33	1727.04	13998.3	1931.21	1454	2401.55	1100.44	1970.24	2475.16	2191.71	1100.67	1729.2	3124.46	1448.61	2208.49	2826.71	1710.16	1636.93	1641.92
M101T550	101.024	550.187	22870.1	20272.2	28473.8	15724.3	16564.3	19944.4	21239.3	14876	28772.3	15615.9	26624.3	26755.4	33531.7	27788.3	27685.4	31979.5	27329	38621.3	24232.4	23947.4	35840.5	22764.7	13966.7	28344.7	32261.4	32259.1
M187T212	187.134	211.582	12659.6	19293	7569.41	10713.6	6188.72	7986.83	15267.9	7287.99	10914.9	6370.79	14065.1	12177.2	18910.8	13167.9	13426.2	15311.4	9626.88	9447.14	26609.8	10947.1	6421.96	5810.52	15879.3	9950.29	9936.49	9190.89
M542T314	542.3	314.457	16929.2	2133.96	2939.44	8058.06	10806	5118.39	12213.9	5408.82	14624.7	5357.67	11385.5	4773.42	10147.8	5402.6	14117.9	15483.2	12886.9	5480.96	8899.21	13353.1	10497.1	15869.1	11582	5885.91	6532.21	6500.4
M389T56	389.29	56.186	78644.2	41407.2	71054.3	32698.4	67127.5	50311.7	92633.4	40754.2	91442.2	50072.5	64352.4	2441.87	75806.8	110430	59155.7	79190.5	58690.4	127875	35986.5	32592.5	38141.4	28073.1	34483.9	34474.7	34509.6	33299.1
M226T658	225.994	657.566	7974.51	6170.55	5941.51	3628.91	5099.53	11007.3	6239.21	3593.26	4973.92	5203.06	5364.34	5254.85	5259.54	4750.27	9759.69	6217.3	6392.99	6562.58	5278.24	2873.08	6795.74	10733.7	5046.84	4546.84	3351.49	4481.59
M363T379	363.164	379.343	891.097	1864.89	1165.67	1787.91	445.702	537.756	755.814	1838.24	2633.79	1057.61	1003.67	1636.8	1724.08	1638.04	1021.81	712.847	993.204	1243.47	1856.98	1368.72	673.055	857.717	1812.92	1422.54	1464.34	1422.63
M488T51	488.374	51.352	1790.94	1289.45	886.608	942.049	1160.53	731.979	1695.69	1077.98	1175.73	1322.48	1567.22	1120.17	997.981	887.631	887.81	793.916	3144.16	728.776	1021.26	1533.04	620.993	835.402	970.49	907.954	978.042	976.936
M199T36_1	199.007	36.151	26447.1	14314.5	9812.53	5556.58	4265.02	11154.5	14687	2461.45	14052.2	7754.79	40983.7	11529.3	16670.3	12063.2	8968.33	14191.7	17518.6	9831.34	15462.1	4492.03	7575.99	16060.7	10494.7	13420.5	11112	13424.2
M517T380	516.971	379.892	4132.54	1507.44	1927.92	2420.16	2787.55	2745.39	3762.11	3712.12	2871.42	3205.89	6602.37	3196.9	8911.38	5462.22	5728.26	4490.11	7470.96	3645.42	3483.09	4387.27	3934.7	4050.33	3184.71	3170.26	3645.51	3604.08
M170T325	170.082	325.159	2711.73	1893.74	4135.37	3314.51	5216.93	3964.05	813.143	7108.52	3155.53	4445.86	2420.18	3208.83	2385	7682.81	2060.86	2006.76	2018.45	3503.24	3107.49	4678.02	2008.27	2561.74	3165.17	2784.12	2715.51	2537.69
M413T37	412.963	36.651	24296.5	11216.5	11644	8472.61	5422.51	8217.28	16183.6	4124.58	23371.3	8607.6	40279.4	15765.5	21979.9	6135.46	10941.8	11978.4	29036.3	6394.57	7531.31	8963.91	23314.8	47919.5	6139.9	18171.2	18142.9	19001.9
M451T240	451.305	239.682	48768.4	20854.8	26771.6	97015.5	7256.89	18473.5	107636	13939.3	75994.9	64052.4	77024.4	42477.3	113375	23146.9	7975.84	106112	91722.1	19579	67491.6	33416.1	20029.3	31072.7	116474	35128.2	32283.7	32256.9
M536T81	536.475	81.056	3716.25	4520.58	9642.96	10213.4	6451.34	7792.83	4144.82	6481.09	4205.31	6040.42	7220.65	5887.41	4306.18	14406.7	5097.68	5317.06	8381.57	7403.35	7697.86	5825.09	8775.54	5391.93	8058.82	4282.92	4301.74	2055.39
M256T54	255.9	53.8175	4491.93	3185.45	3654.15	4086.1	2282.23	2218.57	2531.34	6278.77	4842.08	4975.35	6869.14	3055.41	4517.97	2116.75	3463.09	4787	4141.89	2949.66	4583.07	8114.78	3085.91	4455.24	4127.17	4254.29	4080.42	4082.05
M845T63_2	844.606	62.607	67077.1	92109.6	96235.2	111195	94679.9	108695	71979.9	105907	77986.7	115176	106170	110365	100410	78933.8	95464.7	76356.8	100449	92533.3	107950	110648	92699.7	100500	93091.1	98764	96882.8	99639.7
M1076T343	1075.69	342.92	23058.2	15916	18226.6	16865.9	11846.2	15468.8	15610.8	17165.5	19578.9	13931.6	21690.5	17067.6	19430.4	11456.1	21079.4	23411.4	17268.7	17473	16844.1	15478.3	17719	19785.7	19145.7	16173.2	16176.9	15579.7
M471T60_3	471.25	59.888	2444.33	1268.14	3722.09	1803.34	4270.59	2019.47	6220.49	2327.04	4146.15	3273.36	5101.71	3497.19	6277.08	3724.99	4639.1	6788.97	4011.73	5014.6	3603.28	3777.65	2890.54	2984.43	3507.9	2945.42	2941.61	2734.77
M272T519	272.062	518.763	6086.52	2819.02	4896.04	3515.86	5067.53	11658.2	11951.7	11174.1	19165.7	9530.3	17364.4	12095.8	11502	18769.6	14830.4	18144.1	19192	6902.46	4354.11	8378.46	12142.9	9619.54	6183.52	11274.5	11604.3	11708.6
M580T664	580.057	663.583	13350.4	10057.9	8651.11	9165.82	5634.19	10063.6	9500.99	12936.7	10734.5	7437.66	10616.6	10098.1	13222.7	9935.61	14420	11274.7	11636.7	9699.93	11506	10216.7	9053.98	9195.02	7336.37	11013.8	9932.31	10001.5
M883T63	882.62	62.69	2872.45	4229.45	3835.45	5694.14	4198.32	5330.1	2861.35	4563.07	2106.07	5205.87	3801.37	4671.37	4564.02	5002.01	3359.62	3000.61	5077.12	2294.11	4771.09	5469.48	2719.81	4650.62	5243.08	4309.31	4179.79	4173.26
M215T411_1	215.053	411.114	4594.9	7155.12	8171.58	10605.7	10860.8	8775.81	9361.95	14855.9	8144	12199.9	7097.21	11082.8	8440.64	12755.2	11628.7	8377.33	6542.86	8212.89	10333.9	11370.3	9488.42	9808.34	13252.6	7877.75	9132.03	9178.59
M360T54_2	360.219	53.782	4924.86	4767.96	4777.97	4562.34	2361.76	2659.11	5734.58	5306.38	7120.27	1668.86	5806.95	3251.77	3840.55	3672.25	4776.69	8611.08	3291.92	3186.15	3736.68	4018.16	1914.38	3262.99	5947.7	4576.82	4560.53	4008.83
M239T672	239.077	671.956	10264.3	4785.43	3927.7	4804.83	2912.8	4194.47	6123.7	2937.86	9469.73	3752.5	9681.75	5437.91	5875.66	2549.02	4194.33	8188.08	6488.24	1475.74	6928.36	6324.06	6422.52	8664.39	3753.63	4198.58	4601.86	4607.26
M488T54	488.339	53.747	2848.32	2275.32	2772.53	2594.51	1513.71	1188.5	2921.34	2925.99	3183.8	2872.11	4103.67	2553.63	3057.2	1845.09	1660.08	3222.13	2879.09	1676.59	2605.89	2593.27	2563.3	2495.82	5436.66	2518.28	2538.9	2130.83
M231T46	230.949	45.8765	10007.6	1845.77	625.811	303.404	3835.57	319.477	4555.27	5037.18	5711.63	345.226	10688	985.065	756.243	321.681	6996.28	9538.94	546.791	312.256	251.93	1020.78	5328.25	275.215	1370.93	2641.13	1889.73	1830.66
M426T380	425.956	380.024	4306.89	745.217	1017.29	1529.73	1959.07	3470.79	5915	2440.23	3297.92	3949.74	4338.17	2381.64	4965.33	3588.68	3834.36	2579.37	6388.01	1339.52	4185.92	3032.84	2683.49	3030.67	2079.9	2646.1	2911.98	2915.64
M262T553_2	262.129	553.374	5456.64	4512.69	6868.87	4682.45	5063.58	5818.66	7208.92	5065.41	5660.39	4523.28	5814.65	5998.71	7841.63	6601.05	7064.82	6353.36	5949.83	6099.04	6360.3	6152.96	7084.38	6223.05	5111.73	6408.92	6298.59	6553.97
M446T331	446.289	330.524	10969.8	17477	6780.34	4663.16	835.727	1548.64	38482.2	2882.39	14072.1	29264.9	12975.4	7600.09	24956.3	5311.27	1490.6	11420.2	14961.7	4065.16	12134.6	19250.4	1888.67	9767.82	44218.7	11018.3	11090.8	11382.8
M129T80_2	129.056	79.5715	294923	205311	280034	294762	283901	358529	325605	125119	254382	228769	379859	321346	346943	190985	351163	754540	1.68591e+06	267412	344061	198974	144923	86788	195494	484920	475645	562682
M325T58_1	324.816	58.063	3326.8	11141.2	4921.62	9774.07	6942.61	15904.8	6395.45	8536.09	3062.43	8384.64	4202.35	11778	3704.02	3911.23	2295.21	1452.22	8227.14	2917.26	8182.14	3120.35	2935.14	11206.9	14368.7	8018.41	4681.33	8011.26
M654T647	654.094	647.258	3476.91	2613.06	2036.33	2314.81	1956.68	2548.67	3439.3	2422.78	2660.09	1653.15	2741.32	3753.27	2199.09	2481.4	3844.59	3716.98	2685.94	1602.44	3096.26	2288.7	2835.94	1695.94	2545.1	2979.01	2817.74	2818.27
M487T242	487.271	242.433	9560.07	9174.58	7636.49	6431.61	5387.59	7074.75	45533.6	4812.59	19864.1	5294.4	14574.4	7871.21	30696.2	7339.11	5288.79	10448.8	7832.52	6757.05	9092.11	6800.62	2840.36	6805.51	20749	7529.74	5811.69	7527.6
M433T383	433.112	383.47	1241.22	1653.44	993.104	1133.19	674.6	824.781	2456.18	441.966	3299.27	3250.46	4959.09	1012.08	5955.69	678.263	1057.16	3645.81	3284.23	1412.38	3456.91	1383.12	1113.74	2603.87	2068.39	1780.01	1848.97	1782.28
M228T301	228.028	301.356	14668.3	19307	18132.9	20667.2	19519.2	16437.3	16101	12524.1	19203.9	21234.9	12972.6	23165.9	16404.9	36241.2	13184.9	13789.5	12051	43111.9	18414.8	16517.9	31736.1	14133.7	12416.4	21143.9	21011.5	24195.6
M438T48_2	437.829	47.561	4994.9	4763.86	4591.41	3647.01	5205.4	4545.83	3463.56	7268.16	3562.06	5055.22	2836.53	5041.64	3900.27	4974.22	4967.61	3774.74	2897.98	6519.21	3386.01	6049.73	5249.52	4435.69	5003.27	6017.16	5967.55	6848.72
M555T60_2	555.271	60.344	5497.82	9461.46	5358.73	10192.3	7951.54	5560.65	9936.93	9640.42	7450.09	8979.53	9394.11	7342.56	7972.83	7183.24	9632.27	10070.3	7594.7	7256.71	8613.81	6926.24	6282.63	7621.14	8857.89	7650.96	9092.12	7654.69
M649T285	649.429	284.954	6066.48	4023.59	2847.01	4234.98	2385.21	3983.95	4294.64	3665.9	4085.54	5951.55	5005.15	5243.39	6461.27	3325.59	3805.15	4157.45	3752.36	1790.97	3960.89	6938.6	5353.59	4034.79	7029.22	3255.67	3169.65	3195.92
M1018T380_2	1017.82	379.812	989.533	280.868	438.374	412.693	571.342	1435.23	1159.44	802.564	1550.55	751.003	3238.99	992.368	2976.29	4195.58	1840.4	1657.97	2211.06	1304.7	1310.34	1277.88	742.769	1010.53	707.414	1108.3	1441.09	1118.47
M701T665	700.951	665.457	4095.99	1317.65	1083.17	1949.33	1997.39	1257.39	2368.99	5074.67	1794.13	2318.52	4395.83	4133.97	2180.43	1447.84	4399.97	1702.49	2095.56	2128.2	2699.05	4844.2	1329.88	1864.89	2248.24	2047.85	2131.04	2050.49
M660T379	659.889	379.479	3302.69	683.97	1374.42	1306.44	3031.45	3794.76	2584.84	2615.45	2468.9	2983.57	9785.53	2097.49	7880.37	10288.8	4834.07	4682.75	6377.82	3855.69	1578.69	3569.33	2682.73	3617.82	2876.06	2725.27	3455.5	3068.32
M537T51	537.343	50.703	2007.55	12804	7583.44	10341.4	12027.2	6994.89	4153.73	10320.4	8110.51	13702.3	13278.5	12079.5	6952.86	18053.4	11845.9	7007.94	7928.98	14329.5	11858.8	13982.9	11363.3	28701.1	20147.8	11992	11983.3	12361.4
M465T218	465.285	218.186	5386.54	16752.2	4141.32	6243.1	2212.48	3460.96	52650.1	4680.83	21620.9	9062.16	19223.5	3525.46	54081.8	513.996	2032.37	7997.91	12953.1	2260.48	13861.8	8916.4	3023.72	19034.5	16227.9	10142	9779.26	9770.07
M149T178_2	149.06	177.534	107650	39417.7	59744.6	17646.2	19193.9	2869.22	115379	21429.1	74824.3	6253.89	62826	11920.3	74139.9	7489.73	11019.9	128695	42914	34709.8	46155.6	24340.3	29547.5	28231.4	36250.6	43893.8	44027.4	38292.9
M669T54	668.574	53.763	3014.9	2874.19	2738.91	2720.37	2774.68	2937.77	2127.51	2808.51	4598.61	2902.45	5098.61	2619.44	2896.27	2719.31	4624.85	4094.19	3547.18	1934.96	3899.75	4486.99	2563.56	1947.13	3511.37	3119.61	3133.12	2936.89
M450T650	450.064	649.672	7105.2	4197.62	7739.49	3824.51	3347.77	6234.95	6148.03	5118.75	5114.49	3614.24	7919.19	5431.53	8582.26	6229.95	5212.59	7779.74	7276.34	6282.9	4559.76	6630.03	4961.85	9818.71	4304.03	4039.02	4593.23	4596.51
M207T53	207.012	53.361	3571.47	4164.65	2233.86	1931.03	2793.63	3703.8	5123.05	3083.83	6832.72	3643.5	6291.38	3717.71	4989.9	3053.22	2575.22	5012.64	3146.53	3439.08	4569.77	1832.88	2159.31	2594.12	2796.51	2750.16	2773.77	2257.17
M222T491	222.134	491.406	10098.8	7416.94	8355.36	5651.83	6789.18	7020.22	9528.8	13699.6	10241.3	5807.3	10613.5	7583.89	10669.9	5949.35	8450.47	10492.9	11506.1	5931.61	6852.39	7296.73	8413.49	11821.2	8050.94	8280.01	8393.64	8279.73
M200T37	200.383	36.7125	6404.14	6132.14	3590.09	1175.37	627.173	1335.89	1601.91	410.48	4506.84	982.522	6960.88	1618.35	2223.68	890.491	2241.88	4566.37	5701.28	1676.47	3541.03	1090.86	2073.02	2357.08	820.575	3364.07	3371.53	3719.79
M403T36	402.998	36.427	12447.4	6913.94	8257.04	3329.93	1373.82	4416.7	6678.34	2775.3	5694.09	4557.76	13881.8	4682.01	8565.14	3491.4	3999.93	6976.45	8610.83	4606.5	4120.41	4708.96	3437.36	7801.28	4706.17	5722.67	5483.84	5721.83
M685T63	685.478	62.505	4153.1	3424.18	3418.41	4182.73	3864.23	3265.47	3118.52	3709.71	2115.96	3227.37	3515.91	5147.24	3296.22	3080.96	3668.41	2961.93	3166.53	3155.81	6649.34	4966.25	3697.44	2893.16	3684.08	3096.31	3249.6	3090.39
M723T380	722.892	380.024	2961.68	907.872	1653.05	1208.17	2034.51	3270.68	2735.61	2325.83	2860.16	2766.57	6294.85	2158.16	5207.1	5131.24	4352.87	3715.56	5278.59	3635.31	3861.03	2975.58	2098.84	2514.1	2386.3	2739.75	3049.4	2855.98
M633T181	633.364	180.572	5082.62	5014.86	1458.7	6294.39	3216.94	5114.86	9536.43	3799.84	6397.11	5678.39	12643.5	6092.25	10904	5103.25	1717.51	7755.22	2743.28	2993.99	7480.01	5169.04	1738.39	2187.83	12664.9	4169.85	4152.41	3863.52
M247T647	246.981	647.005	53889	61983.2	60550.5	66666.6	53979.4	66479.5	70571.8	68063.4	59293.3	71439.9	67160.9	63996.7	51397.3	57492.4	58287.5	63249.1	60078.2	61666.2	76499.3	63638.8	61971.7	65255.8	75441	58547.2	62551.4	62519.8
M247T82	247.17	82.0045	4048.06	3155.65	5308.46	4040.7	7918.93	5447.65	4159.91	2420.06	3515.18	3168.41	5164.6	5314.96	3526.65	7195.72	3923.02	4436.41	4925.35	2800.18	4101.37	4632.43	8395.88	4668.17	3295.31	4372.48	4371.62	4482.69
M113T176_1	113.024	176.236	43117.8	17086.4	38851.1	16083.8	29033	77086.8	88866.6	19851.7	51035.2	32317.9	96960.6	184618	88804.9	50741	82868.9	93779.5	47580.2	42745.8	31001	28347.5	40016.3	19640.9	22308.1	46362	54456.4	42623.9
M222T108	222.08	107.908	4162.92	5130.71	7905.6	12303.8	31584.4	14680.5	2331.58	18864.9	3984.44	2866.6	3682.16	4456.46	5307.59	13075.2	17179	5753.11	1217.67	19275.2	6897.77	4739.01	5438.03	8271.47	3924.24	8959.99	10261.5	9986.94
M215T50	214.832	49.942	19779.9	9629.48	18567.9	9131.16	21426	17815.3	15567.8	13696.6	20071.8	14928.3	21510.8	19256.6	33090	14847.1	26692.2	25059.5	18517.4	20275.4	19836.3	14088.7	17905.4	20784	23598.7	16318.6	18269.5	18265.1
M114T324	114.03	324.458	78853.1	69169	66164.5	64646.2	58043.5	61974.3	60494.4	67668.6	76922.1	61422.7	78850.8	67648	81167.6	62728.4	65585.1	78435.5	62295.3	61253.6	72948.4	76415.9	64075.4	65804.2	63250.7	62687.3	61687.2	61641.1
M389T176	389.269	175.578	50481.6	63076.4	21398.8	36547.1	23402.6	18759.2	251103	25120.5	122802	96969.4	127451	31517.6	352277	35812.7	12932.5	49138.2	168688	23434.4	77487.6	43491.5	31793.1	34089.7	328413	78583.3	69658.4	69667.9
M467T346	467.299	346.485	54986.4	85835.7	25334.8	78322	19400.9	37237.2	188290	37162.5	226536	132242	134893	111233	197871	26862.6	12989.2	57400.9	168347	41343.8	130435	105681	69349.8	61082.2	217888	67076	67123.1	56332.8
M804T62	803.561	62.4885	15064.9	15200.3	15994.7	16677.7	16051.2	15707	15632.2	16697.9	12590	15067.6	16285.6	16897.6	14944.7	14246.4	12076.6	11990.4	15345.8	13211.5	16269.3	16604.5	14755.2	14395.8	16387.1	16861.5	16267.9	16847.2
M649T53	649.123	52.929	2137.57	432.563	2403.44	819.208	534.831	575.337	1609.54	679.675	2863.63	1887.57	1764.58	707.606	2703.6	1257.92	1211.86	1895.46	1940.68	650.123	1759.69	1138.42	2463.95	754.889	1183.72	1026.05	957.068	982.644
M583T341	583.337	341.21	16493.6	12969.1	6301.4	10119	6897.35	6519.87	12275.4	8734.28	19622	12885.7	13584.2	14476.1	15901.7	11314.9	13915.4	11964.6	11541.9	12232	18950.9	13197.9	12860.8	13483.7	13687.2	8379.01	10093.1	10043.4
M844T256	843.593	255.756	8958.28	6061.04	6898.37	5696.14	4473	8669.37	6382.67	5330.96	8467.01	5257.93	7304	6329.8	6590.82	6078.23	6755.2	7022.83	18261.9	4602.14	5405.04	6921.27	4470.23	5645.96	6413.6	8884.17	8842.89	11550.4
M380T103	380.029	102.6	7445.07	7434.18	5980.26	7040.04	5511.83	7092.04	6951.15	3569.41	5847.25	6393.04	7913.59	7435.83	8770.03	5146.65	8340.8	7159.92	10694.5	6429.84	8360.45	4744.53	3406.33	2623.99	4657.55	7253.68	7256.29	7420.04
M406T249	406.267	248.53	5358.61	13743.1	693.761	4363.51	1142.03	1746.01	50263	2131.99	35101.8	6753.06	8920.06	2892.18	36083.3	3073.24	1113.69	6358.15	5251.55	1612.78	5117.26	2438.86	1448.07	13406.4	8225.85	10306.6	8115.1	8036.24
M149T50	148.906	49.95	6823.28	4030.68	8440.43	7068.86	12028.6	7366.65	5240	8325.41	7710.96	3664.24	8547.23	6029.02	7330.14	6145.14	7068.83	8295.76	10402.7	8366.08	3691.66	5760.61	5210.36	6651.37	5263.59	8248.48	8277.31	8721.34
M113T57	112.937	57.433	5186.16	6318.3	6060.39	5720.93	6576.2	3552.26	2569.99	3228.53	6000.27	3739.23	6728.08	3360.39	4119.36	7010.36	5927.02	3269.72	4414.55	6733.8	4676.93	4961.08	13324.1	10487.1	3023.29	4501.28	4556.23	4917.97
M199T58_2	199.096	57.592	3142.59	3079.5	1405.44	1710.32	2289.86	2094.07	2948.73	2045.68	2794.53	2203.14	6551.24	3046.19	3107.99	3332.11	2666.97	2926.83	3831.28	2350.05	1849.31	2244.05	2796.28	2296.42	730.93	3161.02	3164.75	3068.27
M425T206	425.245	206.445	3396.16	5993.45	4618.79	3285.77	1903.67	2358.43	21225.1	3302.58	10192.6	4883.72	8418.39	3056.98	21748.3	4398.27	2198.68	5358.94	8162.19	2374.56	5895.1	3156	1518.97	3829.81	17011.2	6812.06	6812.49	6875.25
M319T91_2	319.227	90.978	207377	112492	204143	124085	150170	324877	153440	21414.5	205784	165501	191454	161676	197670	289762	286044	243185	183929	202898	164704	29610	56832.8	71255.9	33183	166579	168373	165531
M771T61	770.51	61.147	2924.08	3452.41	3139.17	3667.13	2901.51	3611.88	4097.74	4766.16	2483.39	2936.31	3966.04	3177.96	1125.53	3000.8	2265.07	1959.94	3063.82	3224.18	5078.72	5256.77	3323.52	3478.32	4088.83	3727.27	3839.06	3725.49
M556T307	556.314	306.739	540300	390391	455069	233334	214448	240675	239974	111298	678508	280241	861632	253891	682566	378949	660161	775681	373238	236804	477491	444002	437654	341148	536278	367924	320809	318272
M681T54	680.572	54.05	7380.6	6281.95	5206.32	6223.52	5811.37	5455.95	6204.04	6365.46	6825.16	6428.97	6842.75	4864.87	5141.29	5096.06	7021.87	7574.26	5220.31	3586.02	6688.71	8287.65	6947.67	3749.99	6561.08	6493.97	5659.91	5599.78
M1180T659_1	1180.05	658.798	8305.8	10650.6	11527.4	10276.1	9341.48	9445.62	8698.03	9591.14	4243.21	13520.3	10129	11022.8	7940.36	8540.73	11504.3	5497.18	9615.65	9107.94	10309.2	10556.9	9219.33	9664.89	12546.9	9939.4	9936.55	10068.3
M567T175	567.316	174.967	20224.5	29886.9	20781.7	18078.4	13702	16957.2	109491	6972.87	77040.5	27441.1	79099.5	25174.9	161997	18179.9	6858.54	31943.5	96832.4	14705.1	30380.9	11126.6	11943.2	17313	66283.6	34054.6	40258.7	40235.4
M383T549_2	383.144	549.372	4347.98	3518.52	9394.28	3997.56	2410.29	4296.88	3763.63	3005.51	6711.64	1805.58	8266.55	4287.39	5995.94	5469.84	6635.12	4671.78	4087.18	2909.16	4475.52	2651.84	4032.3	7872.27	1711.84	4437.16	5017.67	5054.16
M236T50	235.841	49.988	1774.13	1300.79	3426.98	1886.19	5367.91	2829.88	1283.97	4069.68	3785.56	1262.72	4331.29	1487.75	3816.22	2488.56	5066.09	4236.33	3161.04	4703.96	2024.29	1474.09	3019.55	3652.57	3208.22	2746.18	2791.74	2791.39
M453T51	453.028	50.801	6242.53	6689.32	3201.9	3396.77	765.693	2871.28	5697.28	2081.72	3086.54	5911.44	7686.3	2382.44	4582.31	2268.77	1598.22	5262.81	12109.5	2293.08	5012.74	4783.48	1720.67	3945.86	4225.34	6179.38	6304.16	6917.13
M155T68	155.001	68.042	7826.43	4210.44	6622.1	6364.1	6273.41	5269.99	4395.91	802.708	5764.29	572.943	10200.5	4939.6	5373.28	5326.69	8203.91	6802.02	12651.4	4028.65	5226.34	5063.57	4405.25	4705.6	3262.71	6409.62	6471.2	6497.95
M1125T659_1	1125.05	658.751	119260	119098	115119	121317	122999	109866	117167	113468	127158	122960	126683	127030	125088	107961	124861	125702	127395	104923	128710	123105	125160	120757	117452	112619	112619	113513
M393T55	393.276	55.32	23115.1	10895	20829.7	14516.7	18100.8	13650.8	21975.4	11987.5	32262.9	15493.4	29309	1995.61	18481.9	31293.6	23274.3	21469.1	10532.1	32007.6	10863.8	16960	15294.3	10135.8	11195.7	11130.8	11851.4	10344.9
M481T54_2	481.331	54.083	8042.4	3334.23	1496.01	3035.32	1482.4	2933.78	2275.6	3300.13	4443.85	2304.4	2897.62	2465.16	6353.64	4389.23	4107.03	6701.55	3782.08	2809.6	2360.32	1701.14	1536.73	4485.53	3802.1	2754.92	2643.67	2757.99
M663T380	662.881	379.917	1554.61	574.056	607.499	395.987	845.684	2044.75	1705.45	1430.95	1144.52	1404.95	4059.15	1008.1	3011.88	4347	1706.29	2495.21	2852.01	1599.94	1166.81	1229.04	1353.13	1964.41	1244.44	1057.34	1596.81	1122.85
M161T104	161.035	104.285	3325.17	3211.32	2124.82	1399.01	2179.67	1326.33	3989.71	2108.14	3126.6	1676.97	4520.44	2832.24	5128.08	3069.26	2247.09	4460.6	3507.5	1651.44	2638.76	2648.61	2424.8	3383.97	5148.58	2690.44	2865.07	2782.54
M391T219	391.284	218.841	103778	101368	51274.6	116807	22937.1	37939.7	485621	48451.2	119443	100625	224539	61984.6	300273	21692	14352.5	123268	145422	60687	101554	36443.5	28553.8	75737.5	367219	120957	121038	107726
M315T1302	314.993	1301.67	7613.64	7879.29	6377.95	7301.48	6219.08	5936.17	9577.52	7833.98	5718.49	9180.37	8884.22	6933.62	6701.04	6511.14	6619.25	9338.47	11590.4	8520.48	7840.73	10392.3	4860.37	6131.49	12231.9	8824.36	10132.9	8971.17
M621T50	621.228	50.034	4396.96	3822.08	6114.25	3733.2	7389.75	3509.04	2165.93	3721.65	2415.27	2460.91	7104.37	3461.88	6583.95	3583.13	5523.82	4288.6	2802.21	4933.29	2399.21	1933.49	4371.15	8729.45	2525	4976.19	4818.92	4818.65
M310T540	310.15	540.471	31114.9	9492.02	32649.5	18232	8911.9	26008	23766.9	9944.66	28601.5	17203.1	31503.2	21666.7	22610.1	8660.03	25312.2	25984.1	25457.3	24614.3	22720.6	14709.3	15154.9	30449.7	4808.77	18651.7	20393.6	20378
M106T36	105.919	36.4385	2887.72	6656.19	8512.42	5874.82	6877.5	5067.51	3561.86	12162	7148.99	5313.71	2813.05	6876.02	2681.11	4627.93	4564.9	6374.5	4878.72	5332.31	4194.47	6527.09	4044.74	4863.78	9719.95	5343.7	5683.85	5303.2
M1052T658_1	1051.7	658.159	4334.56	5252.26	3115.66	5395.59	3238.24	4943.7	5252.85	5094.81	4790.76	5008.28	4270.78	4643.55	3825.68	4249.51	5116.11	4166.59	5251.75	3569.75	4970.28	4684.82	1561.58	3860.64	3095.25	4439.59	4463.96	4505.81
M887T664	886.962	664.191	3275.89	4501.1	5226.02	3398.39	4028.85	4356.77	3040.27	3860.34	3840.53	3575.43	3657.23	3290.27	3402.98	5345.27	4265.55	3738.53	3450.97	4146.57	4538.51	3789.39	3788.1	3933.01	4655.4	3489.43	3871.61	3876.2
M317T81	316.856	80.77	7691.84	9107.78	12237.4	9395.62	13087.2	7053.95	5876.24	19403.2	8577.85	11496.6	7320.61	10739.2	7668.61	7142.18	9025.43	9501.15	3447.05	12240.8	6790.59	10661.1	11265.6	12998.5	12483.2	8609.68	8603.45	6249.76
M249T86	248.768	85.5865	12845.3	21852	8905.77	17121.6	12790.7	7777.11	22480.1	21853.3	18834.7	10005	12088.1	21964.5	11779	14300.1	25941.7	27578.5	14812.9	9495.7	14927.3	15036.7	15849.1	12564.8	17122.4	21681.6	21692.3	22348.5
M382T553	382.171	553.197	9228.26	6732.43	11588.7	6758.09	7908.56	10108	10850.6	7392.65	9438.59	7276.45	12447.7	10976.2	14091.8	12763.7	11764.3	10767.2	10503.1	11466.8	11406.7	11732	12084.6	12326.9	8087.7	10397.8	10799.6	10804.9
M383T58_1	383.032	58.0015	2977.34	3494.84	3143.04	2438.9	2078.21	3180.74	3483.03	1824.78	3538.39	2486.08	3320.98	3051.96	4602.51	2947.79	5404.94	4557.58	6380.84	4264.95	5588.44	2868.92	1636.9	1749.91	1929.83	3392.39	4055.25	4055.68
M431T271	431.264	271.22	9535.24	8206.37	7532.51	8347.26	3051.06	4473.91	47411.1	4873.83	18890.6	10238.8	27568.2	3758.01	31294.7	5551.3	2786.36	6989.7	16325.7	6959.29	7215.74	8636.15	5462.36	4281.57	28543.8	9112.83	9138.86	6913.3
M651T380_1	650.794	379.663	1843.95	855.213	1460.41	1213.63	1816.27	5676.53	3184.21	1772.1	3672.69	3903.81	9583.53	1731.25	8792.92	10874.2	4682.31	4650.46	7022.8	2524.62	3809.13	2270.63	1861.65	1908.33	1530.92	3112.33	3786.21	3217.24
M1160T659	1160.37	659.222	8209.79	9551.92	7591.31	7872.85	8056.04	9409.89	9547.02	8205.33	8806.64	7294.16	8806.93	8813.82	10780.5	9229.78	11693.3	11790.7	9719.85	9111.54	5619.33	9267.21	11276.1	8044.81	5163.58	9134.74	9070.21	9070.71
M507T61_1	507.271	60.575	4489.52	5017.38	3979.1	5313.03	5387.63	5241.17	5190.2	7714.76	4719.78	5088.94	4772.27	5284.5	4733.82	4799.19	4300.28	5072	4284.45	6592.46	6123.63	5409.68	3942.8	5376.87	7186.48	4813.79	5168.73	4815.44
M103T412	102.716	411.658	786.543	2459.68	3255.12	3716.63	3119	2242.18	2870.35	4573.96	1555.73	2019.13	1737.64	2978.73	909.477	3374.27	2894.53	2257.51	1237.94	1461.7	2125.68	2696.77	2840.48	1585.71	3072.53	2089.22	2255.02	2108.48
M366T178_1	366.119	178.245	37159.4	19882.9	21549.8	13678.6	9211.69	11991.4	17011.7	1383.7	50208.1	9026.53	44105	13273	30893.3	13470.7	14400.7	42579.2	6437.78	10113.2	16936.8	11465.2	13656.5	12537.1	5493.5	13606.2	16450.9	13405.2
M1032T659_2	1031.69	659.346	3219.92	1852.7	1954.94	3629.09	1403.62	2011.01	2903.92	3135.44	3495.34	3911.53	2930.84	4329.38	4750.06	1776.81	2093.84	3073.41	2791.74	2968.55	4239.78	2511.35	2692.5	3076.39	3490.06	2376.02	2386.8	2723.5
M195T40_1	194.986	40.199	7285.94	5713.81	3768.99	1955.42	3642.67	3757.34	4689.38	1188.64	3198.34	4949.08	17142.6	4815.47	7249.04	7710.26	12338.6	4971.78	9397.99	2924.16	6510.15	3116.62	5965.42	2304.8	2509.97	6783.12	5996.43	6716.71
M379T58_2	379.214	57.5005	8660.51	2579.56	4733.58	3785.9	3099.1	3706.86	4717.77	5494.67	4227.92	3359.56	6736.81	3400.22	5998.56	6422.53	4863.12	6730.18	4018.51	3545.89	5739.4	2688.53	1822.05	3956.77	2751.68	4356.78	4326.66	3837.38
M188T178	188.072	177.516	163064	74382.1	45864.5	54901.3	27303.9	29793	74406.9	5236.72	213905	47865.4	115051	57387.8	89967.8	42767.8	28985.4	172535	50258.6	21360.5	81523.7	40759.4	33065.5	64233.3	41385.2	69707.8	65080.8	69696.6
M580T341_1	580.359	340.549	572839	299891	392906	299492	281969	385235	356059	280880	498092	268539	456104	380931	444571	379008	374236	487769	296295	353609	369715	381840	375190	394508	391872	367505	367415	355091
M439T284	439.224	284.371	7671.47	9838.84	20709.2	13021.2	970.706	1051.43	44588	2926.2	82346.5	4257.33	47094.4	12189.6	81896.7	2775.73	754.732	12898	18420.8	2130.36	26785.6	3986.64	1999.15	6383.81	26661.5	13324.9	13235.6	11486.4
M324T57	324.289	56.818	2228.72	984.493	1668.75	1717.54	2227.39	1941.49	1923.2	1013.93	2249.45	898.683	2306.58	2027.78	1035.83	2489.05	2928.43	2554.19	2091.76	1677.94	1723.34	1137.89	1137.75	1723.65	1654.58	1656.88	1647.69	1508.92
M841T174	840.575	174.257	64041.3	99030.2	64551	108031	30757.6	57231.3	48796	60805.5	46717.1	65739.7	59597.3	106133	58532.4	83462.2	85002.6	33223.9	110820	82059.2	120911	130788	63135.5	63292.8	81841.1	95028.4	70283.1	96098.8
M545T309	545.319	308.852	21186.1	7342.1	11935.3	21745.8	11140.1	16146.4	14338.8	7450.88	22141.1	9276.05	13429	20217.1	36024	9552.93	12786	19701.1	13142.5	11553.1	9811.92	12151.5	10925.5	12560.7	6926.3	21929.7	21951.7	20225.5
M547T552	547.167	552.399	24767.2	13610.3	26190.7	18367.7	15966.3	20403.3	35932.9	14178.9	25732.6	17390.5	33653	31764.4	32073.9	24331.9	30778.3	28631	21887.4	19272.8	23496.1	25697.2	34205.6	25017.9	21523	18407.3	19267.8	19286.4
M658T379	657.892	379.444	5808.29	1294.45	3385.33	3076.1	5191.8	8220.18	5464.36	4080.99	4870.1	6753.54	21677.8	5233.65	18496.4	24942.2	10086.6	11838	16276.4	4791.46	5514.99	5734.87	4979.32	5396.89	4991.28	5887.28	7125.76	7110.32
M480T61	480.305	61.448	4907.75	5360.06	4852.18	5929.93	5025.11	3566.77	4802.12	9736.46	3962.12	6908.07	3077.97	5052.07	3927.52	4856.06	5399.88	3374.27	2101.99	5387.08	5045.02	3655.54	3864.91	4215.76	5191.45	4544.65	4637.49	4858.24
M278T57	277.781	56.921	6377.3	572.083	6432.4	3733.83	951.166	2225.44	5220.42	2967.51	7182.92	2312.72	1955.24	892.944	6260.5	2575.69	2952.29	4182.58	6703.41	2530.38	5738	1866.92	1543.38	544.296	1406.85	2968.27	3376.8	2837.46
M701T61	700.523	60.9075	7001.48	5651.07	2597.79	5787.62	5816.94	3643.68	7928.5	7288.73	9838.7	6194.61	8315.77	3340.07	7503.94	7791.37	6918.21	9477.75	6577.67	7461.38	5595.16	6057.36	4899.85	6174.58	7819.53	4863.33	4556.79	4444.2
M579T61	579.388	60.523	18811	13607.7	13260.4	19770.3	11178.6	9363.38	15315.1	9164.84	26525.9	17132.2	32939.3	9941.4	20430.8	15728.4	18529	25542.8	8549.38	8523.68	17461.7	12905.9	11146.2	16759	13406.5	16226.8	14951	14935.6
M239T722	239.077	721.678	26036.5	23069.6	20281.7	15985.3	15995.3	18322.6	18758.7	18868	22961.2	18592.3	26521.2	21716.6	38093.9	15240.6	21830	22774.6	29630.5	14278.5	23168.5	26284.2	21033.9	26770.1	15010.3	22377.6	22376.9	22055.9
M309T555	309.129	555.382	2397.99	1043.31	2738.28	832.141	690.019	2387.12	2215.26	1007.74	2641.84	1123.25	3829.59	2135.85	4168.53	2013.82	3593.4	4746.37	3403.99	2383.28	3119.26	3497.82	3145.11	3237.82	1963.57	1352.32	1657.75	1681
M329T58	328.81	57.7965	5330.44	21725	8368.18	18728.2	12988.8	6863.45	8626.29	18350.6	5198.33	8740.94	4339.61	9001.75	6689.2	3903.03	3415.21	2225.01	7063.17	7560.86	3999.43	8613.54	8763.78	11673.7	6267.87	10494.9	9761.31	10518.6
M200T411	200.061	410.863	4924.03	7126.63	6068.8	7481.26	5554.81	5278.37	7882.03	10082	7201.66	8114.53	4619.09	6485.11	6951.11	7043.06	8270.56	6984.28	6817.24	6704.18	7655.36	8440.23	6130.67	7840.56	11368.8	6127.63	6284.84	6287.88
M913T150	912.596	149.769	15168.9	11646.4	11093.7	9878.17	14567.5	10807.5	14543.3	34178.4	11270.5	22047.7	11006.1	15383.9	16471.2	7855.57	15549.1	14013.1	8499.86	19256.1	18896.1	40422.5	7210.52	16338.1	37808	15734	13479.8	12998.6
M384T38	383.985	38.129	3026.56	2118.22	1594.81	5405.5	3774.43	2432.25	1295.59	2652.3	1598.01	3524.89	1968.68	6835.97	1541.24	3512.74	2526.02	968.604	1088.27	2899.42	3548.76	1493.06	1508.12	2824.23	2202.63	2508.44	2628.19	2507.76
M507T40	507.312	39.58	5549.68	3741.19	6239.95	5807.33	2169.41	4752.06	5034.75	2053.78	7742.49	6217.65	8237.04	4282.02	10407.7	2553.31	5287.93	4956.8	6814.78	3276.79	6419.99	4608.34	7002.91	2287.97	4242.13	4658	5122.47	5102.68
M343T60_1	343.19	60.287	3456.14	17780.6	5174.72	5642.3	1931.53	1873.69	4829.38	7430.36	3802.96	32241.1	36865.4	25975.9	38547.1	4888.69	4719.85	4377.83	2431.74	3358.11	40680	4265.16	4168.6	4510.92	8165.34	3175.5	3457.75	3181.84
M289T332_1	288.619	332.365	4438.33	21598.9	5486.62	9900.68	15800.6	9490.89	16077.5	32785.1	3688.1	7696.9	3561.1	4866.83	6230.8	8655.79	5723.55	3250.6	6623.52	25592.1	6088.17	10603	9840.56	13159.9	21691.1	8533	8672.93	8532.97
M626T339	626.401	338.804	9353.61	10391.6	10504.3	7779.43	9366.65	11018.5	7713.56	14600.1	5855.2	8799.7	7223.34	9276.23	8106.95	9050.25	6548.07	5931.86	4253.11	8281.97	5690.92	7299.42	8714	8221.38	9342.67	9063.8	9138.57	8487.2
M232T384	231.992	384.423	2797.2	1693.83	2291.2	1082.55	2051.85	3187.97	3176.68	5181.11	2465.14	1138.15	8698.48	1658.01	8242.13	4755.86	4757.9	3616.4	7448.65	1894.54	2333.65	2156.66	978.074	8813.42	2260.66	3651.83	3659.77	3419.19
M255T254	255.117	253.878	2453.43	1942.33	2858.5	3986.95	3493.05	2025.62	537.102	9533.25	1566.73	6200.65	1778.08	2381.07	2862.93	4219.45	3823.52	2894.14	2890.61	4910.25	4744.46	5789.01	2700.46	2010.49	5764.63	1908.71	1911.74	2488.31
M729T669	728.878	668.956	1027.16	1435.39	1909.31	1546.98	2821.94	2026.92	1571.54	2225.43	1646.68	1839.43	2070.5	1896.45	1502.81	1918.79	2053.53	656.429	1819.33	2246.4	2218.14	1657.13	2489.61	2112.24	2181.76	1571.11	1670.76	1585.32
M187T196	187.134	196.191	21160.6	32636.1	11140.6	21756.4	8264.87	13212.3	21019.8	11534.6	20400.5	8989.72	28173.2	19343.5	27150.7	29179.5	15173.1	25016.5	18195.2	13638.2	30802.4	18303.2	8667.65	9994.19	32017.4	18808.3	19204.1	19115.8
M131T205	131.071	204.995	81326.3	125114	122755	84260.5	212277	149239	52667.4	199957	68062.4	150111	86466.8	54082.1	115299	104913	77773	63295.6	95751.1	107557	71258.2	115286	116289	107621	119437	91718.8	52801.8	92170.8
M300T49	299.744	49.209	2913.84	865.229	2782.91	1279.35	1493.98	349.145	2495.64	378.456	5337.29	2356.93	2016.16	1393.11	2464.44	1669.52	2362.3	2440.7	1496.35	718.075	3014.51	488.32	1308.24	1150.49	1424.84	1458.08	1705.86	1451.43
M256T463	256.059	462.84	4870.87	4297.7	9120.31	4610.41	9856.39	5760.86	9318.43	10101.1	11582.9	3476.44	12735.3	5924.59	12047.3	5087.66	10841.4	6557.02	15055.5	4191.35	9044.74	5009.42	9780.39	9848.59	5319.78	7689.49	8094.38	7720.93
M113T43	112.985	43.3275	24374.2	21449.2	29835.5	20984.8	19225.7	18944.6	18466.1	9718.08	26048.1	13618.2	27548.5	16362.6	23331.9	20447.1	25866.6	22173.7	24515.3	28965.8	21517.3	18667.4	26172	11484.7	11806.4	25370.1	25467.4	27505
M286T56	285.779	56.466	12349.5	1086.39	4274.4	2474.6	3262.86	3419.73	4119.16	3527.54	8033.37	4558.32	5805.16	3909.44	8083.63	3609.92	6039.08	3906.93	3739.72	6531.42	5333.49	1349.01	5071.63	1407.52	3761.84	4754.5	4822.56	5376.56
M808T59	807.524	59.233	6851.01	3393.26	1861.92	3125.4	2576.72	2960.35	3320.57	3478.31	3397.8	4043.74	3335.79	2480.73	3347.76	2918.86	3436.04	5156.98	2419.61	3372.57	2045.11	3230.65	1757.54	2107.24	3931.07	3231.27	3206.91	3165.01
M892T88	891.589	88.2275	3039.53	7114.22	9227.68	8273.83	12673.7	6585.15	2147.98	6247.28	6312.49	8070.91	3323.23	4359.73	3962.48	4601.36	7696.53	3368.78	5994.08	4940.32	5401.48	3158.88	8298.52	8452.23	8470.86	6418.18	6033.36	6033.85
M300T60	300.26	59.979	4455.53	3454.43	1631.76	3387.01	2976.88	4856.83	4493.77	4463.57	5663.58	3458.25	5347.71	5743.54	4592.19	5802.15	5347.84	5585.58	5575.91	4172.9	4851.13	4644.22	3404.41	2467.88	4377.92	4457.96	4836.68	4465.58
M440T285	440.227	284.656	3436.06	4562.46	5392.94	6075.18	790.87	1363.56	22002.2	2171.79	29963.5	2796.14	7238.08	4756.1	21522.8	1789.87	1364.23	6448.44	2885.06	2158.64	8782.78	1870.9	2487.17	2215.79	15825.5	4177.99	4257.58	4549.39
M1064T342	1063.69	342.355	4823.53	3520.35	4061.71	3394.65	2842.56	4151.52	4346.7	3062.02	4408.29	3149.07	6343.6	3760.86	5515.94	3668.21	4214.18	5252.68	3745.8	3529.87	3752.13	4252.89	4097.96	5744.42	4846.03	4275.25	4275.04	4123.14
M265T57	265.217	56.728	13420.1	28945	17362.2	27632.5	17856.6	11475	67067.1	8898.49	40186.1	25152.2	63620.4	19214.2	62834.5	11872.7	6089.47	25520.4	24108.4	14440.7	28649.6	28473.3	9734.08	4031.01	22651.9	27088.1	23853.7	27084.8
M588T48	588.464	48.239	2265.15	418.128	6711.3	1038.03	1063.88	306.544	1322.19	402.516	2381.03	850.115	2081.77	681.201	2613.07	1030.16	2597.67	1505.89	4659.08	503.735	2552.97	2060.36	927.624	579.966	524.059	1816.28	1811.56	2035.91
M289T89	288.854	89.126	7731.01	21436	11947.8	13595.5	15574.8	5564.16	11696.1	23720.9	9472.44	16293.1	6762.72	10350.2	12075.8	6031.03	10441.8	7394.5	6599.69	7835.92	10811.8	19140.9	23712.5	22962.7	19287.1	11478.6	11460.3	9533.46
M367T40	367.084	40.385	10732.6	2925.57	3173.1	3688.71	3292.29	4983.26	7603.28	1002.73	3756.52	7490.11	5680.77	4399.91	12300.9	1326.63	3193.06	3821.21	6081.88	3225.12	5464.59	2286.87	1190.78	2164.74	6774.94	4208.3	4215.57	3894.16
M234T53	234.008	53.065	4403.5	8067.47	1980.09	2237.23	5796.05	7143.03	4275.25	1552.53	3621.1	2219.39	12962.9	2007.34	3328.64	3841.23	5757.53	6818.91	4338.83	6359.84	3221.31	2547.54	2108.57	7172.28	1127.64	2359.23	2226.95	2360.32
M452T206	452.264	205.87	2573.13	6764.68	2334.59	3338.46	2909.14	2914.7	25835.3	2701.2	12239.5	5426.88	8745.4	3285.2	26505.8	3448.91	1261.14	5260.61	10526.7	984.735	5264.49	2241.35	1623.84	3436.86	16017.4	7430.85	7412.71	7973.05
M287T89	286.857	89.154	12191.7	23751.7	14126.8	16187.7	20219.8	9821.38	12509.6	27532.3	14761	21237.2	11270.9	14277.2	17022.8	5907.13	8859.16	11133.5	9175.95	11822.3	13538.1	22014.2	17985	26433.5	21694.1	13440.2	10944.7	10937.7
M448T349	448.305	349.361	7245.45	9927.87	3679.52	5117.98	1940.13	1002.52	55011.4	1894.45	14984.8	25287.7	24883.5	5370.25	10648.5	9616.01	1471.41	20155.7	15193.1	5155.3	10184.8	17848.9	2261.45	4559.74	30049.5	12559.8	12538.5	11514.4
M261T60	261.113	59.912	3015.92	2950.41	3194.51	1463.11	1334	2354.69	4284.49	2783.09	2883.1	1700.47	3481.39	2221.97	4150.28	2929.4	2469.54	3903.9	3806.1	2301.9	4167.89	1370.36	2546.59	3436.61	2184.19	2701.58	2701.28	2624.49
M283T57	282.779	57.397	7102.19	2576.06	7240.35	4017.32	4331.41	2169.79	6739.5	2135.06	15966.1	4432.16	4164.1	2218.27	6655.5	6296.06	4802.45	7423.27	5833.19	2138.65	8119.7	4586.6	3599.69	785.564	3251.41	4645.62	7779.18	7747.65
M337T548	337.045	547.658	9645.91	5421.28	17343.6	3791.5	3527.64	6462.23	10277.9	6109.28	11367.9	4653.95	7577.32	9956.47	8281.26	11206.3	12225.6	12810.2	8009.19	6059.09	5729.48	4876.27	4870.47	10188.9	684.001	9864.37	10045.2	10090.9
M448T369	448.305	369.356	7233.62	24138.1	7428.84	6637	2599.31	1752.45	51119.8	3809.48	19975.9	25792.9	30778.3	8802.45	20030.8	10547.8	1377.64	46773.6	32514.8	4763.71	21016.7	31956.9	4158.66	6485.64	75324.7	25328.5	25609.3	29319.2
M351T47	350.773	46.6135	2099.02	2346.17	2810.6	2543.38	2738.01	2644.51	2017.58	3203.45	1721.33	2667.35	1874.59	3155.15	2019.98	2081.15	2782.22	2216.18	2831.26	2318.03	2221.16	2780.66	2770.09	3088.48	2431.31	2133.15	1615.97	2145.17
M293T107	292.945	106.698	21922.9	20745.4	25974.3	25524.8	37491.3	20425	14238	35279.8	10952.1	20894.9	22944.6	15659.8	12246.1	38814	22441.8	9009.67	24639.4	18722.1	9824.3	24172	29795.4	33057.7	16510.3	33812	34012	29027.2
M801T62	800.561	62.066	2867.28	5290.61	4133.42	4658.21	3724.02	4530.02	4425.75	4891.01	4018.61	4412.54	3949.28	5013.52	4610.58	4102.33	3584.73	3010.23	5526.38	3933.93	4728.72	5033.43	4228.52	4492.19	4452.99	4669.89	4681.51	4816.29
M267T61_2	267.233	60.577	35934.2	13281.4	28142.3	29216.9	37561	32291.6	31124.9	25163.5	33032.4	24211.4	42974.7	32411.4	35063	43974.6	23622.8	33952.9	24911	34928.9	25736	21257.3	38973.2	24918.5	30372	29088.1	31423.6	31442.1
M98T413	98.0243	412.634	34642.2	14430.8	19558.7	13538.2	34179.4	16743	21200.3	28734.3	29079	9302.97	25296	27613.6	21185	17701.5	25579.3	26925	28838.8	33340.7	14763.5	15459.8	19877.4	38165.4	20506	28403.1	23365.7	28243.7
M661T380	660.884	379.517	3794.81	1001.32	2707.8	2002.25	4898.63	7744.36	4633.4	2914.17	4498.65	5514.17	17116.4	5477.52	14245.7	17520.5	8200.38	10219.8	13352.9	5619.37	3755.31	4956.46	5974.58	4793.94	5904.82	4030	5170.94	5194.02
M311T261	311.222	260.651	16229.7	16392	10062.2	24927.4	9142.36	19482.5	107702	30102.6	116922	72532.5	37624.5	17008.5	81605.8	22086.7	20023.5	37887.4	46510.4	5253.61	82576.1	22935	19994.8	52293.7	15757.9	34860.5	43621.6	43710.9
M432T174	432.267	174.354	1862.31	3890.31	1632.2	1200.19	1324.45	1935.54	7767.94	4598.74	2319.25	1603.62	5861.46	1681.12	4657.46	2282.02	2143.15	4173.65	2741.97	1729.88	1416	1485.18	1176.75	1943.55	5074.7	1446.25	1974.97	2062.57
M126T533	126.019	533.073	7396.02	2207.02	6287.95	6825.81	10953.2	7510.87	16238.6	5221.06	16780.1	7798.83	10409.6	8197.43	22420.5	17770.8	9430.04	10185.2	3950.53	6166.56	3502.01	10748.1	19216.1	9955.61	3311.03	8190.42	7249.31	6037.12
M302T647	302.121	646.653	4869.9	2006.78	3971.8	3086.72	3528.74	3628.05	3726.06	3681.75	5194.21	2309.29	4442.54	4354.5	4267.3	3228.09	3654.24	5494.27	4505.44	3849.6	3451.09	3542.67	4527.79	4277.87	4885.47	4011.23	3754.02	3950.91
M423T61_2	423.293	61.039	6925.98	3000.16	1361.04	1447.4	1717.31	1306.1	2932.03	3229.2	2832.31	3023.57	3834.51	2830.72	2806.45	3436.65	2679.34	5651.67	2973.41	2311.93	1481.25	2185.4	2045.07	3644.61	2950.81	2513.2	2493.68	2201.8
M464T331	464.313	331.04	18832.9	17032.4	21793.2	20473.6	19899.7	21952.8	34320.3	15564.8	28533	22110.2	24985.6	21248	23012.9	22910.7	23132.4	31021.6	20929.6	28946	22816.5	20445.8	20675.4	27072.9	19982.6	20421.7	21053.7	20411.3
M441T265	441.24	265.431	31470	26225.4	17388.1	27134.5	6566.02	9541	79771.5	22635.1	96190.1	47907.1	41487.1	21816.2	144677	12642.7	7736.35	21280.1	43412.7	15235	63330.2	17132.1	12722.9	50250.8	71104.8	39233.5	39590.4	16270
M311T99	311.222	99.417	5730.95	3959.21	3624.56	10175.3	22330.4	5722.24	21487.6	4796.76	6242.74	4176.39	14167.9	5364.61	21843.7	21283.6	24184	20665.5	5400.97	21261	3977.37	3758.85	5332.32	3823.6	5382.98	7193.86	6867.4	8890.98
M431T44	431.046	44.307	7421.74	10418.8	4371.11	5447.95	693.717	3755.11	11516.9	7159.34	11702	10621.5	4951.03	2576.32	20626.1	4184.42	3128.25	7564.04	12040.7	6720.5	12982.1	6779.62	3479.02	5614.19	7055.9	6386.86	6564.08	6392.33
M607T61	607.42	60.527	9496.3	9874.64	8037.78	10004.7	8123.03	11982.8	13467.4	5502.98	13608.6	10383.8	16780	6397.24	9992.86	7495.62	13946.8	13046.1	6467.02	6890.59	11957	8837.25	7691.76	7583.2	8330.83	9162.1	9156.8	8906.96
M662T341	662.357	341.137	3012.83	2396.44	2814.31	2294.29	2657.48	2882.64	2594.14	1884.29	3040.14	1792.7	2678.68	2743.07	2389.22	2727.83	2318.92	4008.67	2172.93	2418.5	2104.76	2296.23	2356.67	2252.13	2227.89	2550.87	2550.38	2221.98
M321T299	320.933	298.661	1260.4	1084.11	2026.14	1448.22	3112.77	2569.54	3038.29	1362.67	1545.35	2570.26	6011.03	1201.52	3151.85	7670.38	3297.19	2781.47	2199.93	1821.25	1562.85	2194.18	2604.87	2175.7	1515.48	2024.18	2229.61	2041.53
M541T345	541.328	345.325	46803.9	41256.4	43745	43345.7	42321.9	40287.1	46198	40173.5	46427.8	36103.8	50413.5	41089.7	48040.2	44557.5	42051.2	43020.3	39734.4	36719.3	40104.5	38878.6	40417.3	52250.8	39893.5	44695.6	42818.2	42762.7
M360T668	360.025	668.35	3540.43	4346.97	2752.03	3390.93	1676.72	2626.78	3171.64	3567.85	4067.35	2994.99	4160.45	4210.41	4474.34	2419.15	4133.25	5266.46	6473.41	3866.72	6238.44	6481.49	4171.63	4264.56	4680.74	3433.18	3503.29	3707.01
M131T359	130.992	359.188	12602.2	9206.42	13781.5	16735.1	11585.5	10340.8	10257.2	11623.1	11473.1	12293.4	10710.9	24140.1	9962.21	12820.4	10230.1	9439.96	6200.47	13526.4	12640.6	13120.5	14921	11298.3	13495.3	9224.23	10054.8	10002.4
M725T652	724.982	652.393	7756.88	6256.37	5997.86	5476.42	5983.31	8659.74	6598.12	5533.8	10317.5	5689.08	10655.3	8890.84	7098.83	4851.25	6978.94	5779.65	6198.87	4449.2	5775.21	4651.56	3612.32	1932.89	5092.91	5724.89	6045.04	5707.32
M720T61	720.494	61.362	11467.6	8806.97	9433.87	7202.58	5118.97	7455.91	9015.79	6029.6	8530.27	6871.64	10077.3	13538.6	9410.86	8568.72	9636.77	9705.03	11156.7	4749.72	11739.8	9317.33	7010.84	8154.14	8454.98	5687.92	3303.11	5680.66
M666T808	666.319	808.202	652.344	3169.65	2336.4	5278.69	1670.75	1574.99	357.258	1039.74	1155.88	1545.71	1463.5	1781.4	1309.57	1771.09	959.944	1382.64	1620.5	2118.08	2529.84	2221.28	882.635	816.047	1269.98	1807.44	1634.26	1721.31
M306T433	306.057	432.768	7195.95	5793.27	6066.86	7711.74	6816.25	7511.45	6926.91	5949.48	8406.35	7503.25	9714.04	7246.29	9003.72	7618.46	9035.43	9499.31	10462.3	6515.37	9246.68	8963.3	7622.65	7206.85	8820.75	7388.92	7586.93	7586.45
M363T37	363.016	37.14	12349.1	8252.09	3242.97	2045.23	3520.95	9573.98	5721.26	2322.31	6425.84	3037.58	13067.8	8012.37	8730.63	2509.23	6993.22	8614.09	9844.6	3618.56	3018.92	6725.03	7967.97	17396.5	2558.68	7130.93	7154.34	7761.9
M979T330_2	979.347	330.279	2935.91	5958.93	5503.1	4004.08	6442.27	9697.85	4144.23	6401.5	8977.66	4775.01	4582.05	6488.36	4345.83	12174.4	4453.95	5187.7	6846.62	5817.52	3445.41	8347.3	8743.44	7388.7	3392.78	4548.59	4709.69	4531.84
M270T50_1	269.81	50.38	1630.16	1191.53	3964.86	2212.51	5794.87	3843.48	1045.27	3578.87	3834.89	850.912	2767.34	1178.33	2247.81	1675.07	3175.61	2500.67	2378.29	3194.51	486.028	2309.48	1085.17	4283.77	869.055	2467.75	2467.38	2225.39
M347T655	347.019	654.514	24843.9	26089.5	14519.2	10222.9	12843.2	11294.8	21969.3	18056.7	15272.4	11149.9	30401.7	26991.5	25304.6	17053.4	19754.7	26072.1	17153.1	14430	10796.3	24215.7	15721.2	13329.5	24263.2	11599.6	13292.2	13244.7
M281T187	281.051	187.096	11254.8	12959	7386.3	12129.9	7239.43	12452.1	15312.8	13407.2	16115.2	14423.9	16056.8	11357.7	24515	18258.1	23710.4	22144.5	17632.5	16731.3	24871.9	12086.8	14203.4	6856.34	15645.5	15670.8	15797.8	13804.5
M1146T338	1145.67	337.624	2778.28	3118.21	2918.1	4443.13	2901.78	3290.15	3666.29	3522.78	2849.87	3478.92	1760.76	2435.33	2993.21	3094.46	1766.91	3207.96	1163.74	5723.26	2329.86	5080.59	5392.51	6006	7736.23	3175.1	3392.05	3109.5
M239T193	239.129	193.466	11889.2	13568.2	10676.1	15424.6	14658.4	13022	15753.4	14198.4	14278.2	13530.3	15731.4	17998.1	13238	12443.4	12024.7	23431.8	19246	10135.8	23249	18729.4	8435.19	14511.2	13230	17833.3	16249.2	16396
M685T380	684.859	379.861	2109.61	786.572	935.431	1029.17	2362.65	3824.48	2736.09	1822.14	2958.4	2485.48	6320.36	1268.31	5052.19	6482.14	4243.56	3576.69	3994	2322.01	3755.79	2173.76	2259.14	2645.83	2639.18	2262.37	2534.02	2548.39
M467T380	466.956	379.866	2544.56	951.599	1348.5	1066.48	1292.12	3073.95	2067.48	922.901	1503.41	1283.84	2111.4	943.934	1279.79	2007.95	1805.92	735.517	1686.8	688.251	872.968	501.545	603.255	1266.11	740.266	1982.21	1345.66	1491.59
M293T780	292.894	779.769	3483.64	2855.82	2343.68	1997.49	1921.62	2517.96	3332.73	1938.69	2365.52	3101.35	3175.93	2166.04	2869.49	2456.72	2725.85	3421.58	2861.07	2639.84	2784.22	2385.68	3584.61	2137.27	2071.73	2619.81	2619.84	2606.67
M652T345	652.318	345.308	1734.08	2509.45	4015.89	2989.11	2790.03	2407.13	2068.39	3014.01	2378.91	2090.78	2312.4	1914.47	2631.1	2420.78	1393.75	2310.61	2384.44	2883.09	2623.69	2733.84	2508.97	2650.77	2718.73	2249.53	1785.11	2245.45
M607T205	607.42	204.933	63764.4	34413.2	29031.5	33721.4	11395.7	59025.6	50952.6	31468	62182.6	58318.2	114920	47909.1	105694	50386.9	38040.4	47447.2	81850.1	31879.5	59735.9	42251.1	44820.4	55590	46176.7	68862.1	57856.4	66235.3
M287T35	287.057	34.784	1500.47	1460.87	1322.73	1081.3	985.861	529.788	1189.14	873.788	1200.3	1096.79	5167.08	1747.67	2184.07	899.707	1207.79	1186.04	3821.4	752.113	1336.9	1082.28	1299.85	1574.29	923.925	1232.69	1254.39	1254.42
M697T664	696.987	664.188	36957.1	37429.2	34647.7	37994.8	33486.4	38233	36158	37352.1	36951.1	42526.5	35308.4	39236	34265.3	37602.4	37927.5	39232.2	42477	36667.1	43158.4	41446.4	39966.6	35581.9	40680.9	34989.8	35808.6	35843.9
M537T60_1	537.414	60.3615	2648.92	2303.97	3447.3	3737.28	3654.87	2257.87	1829.89	3598.99	1865.02	2645.35	2166.6	2273.86	2299.46	4511.71	2763.57	2184.54	1552.47	2040.26	3402.78	2037.19	3440.88	2338.23	3001.49	2250.26	2247.46	1907.34
M774T659	774.074	659.352	8226.07	7734.6	8092.01	4167.52	7857.4	7148.93	8396.05	3699.74	4957.5	3060.94	11333.6	4480.59	7504.91	5668.12	7737.89	7127.61	7322.7	6528.59	4287.96	9312.47	9969.69	3967.91	5589.57	4437.93	3824.51	4136.72
M366T533_2	366.108	533.22	22538.9	13045.4	24535.5	15878.2	17690	16373.1	24539.2	19201.5	23721.8	19310.1	28109.9	23351.1	27890.6	15484.1	29962.9	31298.5	25457.6	21253.8	31444	24248.7	25325.6	21860.8	24541.4	14209.4	14622.7	14232.8
M433T176_2	433.28	175.547	19505.2	16600.1	22108.1	9722.42	22510.1	24019.9	18765.8	11531.5	19322.2	16919.1	27354.4	19283.2	17530.9	27834.2	19642.1	20968.9	29427.8	19912.4	16436.5	16773.6	18037.6	9194.73	12738.8	18564.5	18572.5	19406.8
M165T57	165.041	57.055	11254.5	5443.23	6477.56	8370.84	2370.56	8531.35	10542.1	10060.9	9963.16	5527.43	8062.65	9064.84	13939.2	9312.11	10277.5	31213.2	17331.9	5569.82	13755.7	16743.1	11728.5	6607.52	10600.1	2882.61	4005.59	3977.14
M394T40	394.065	39.6385	2015.68	3923.81	805.089	1910.58	1386.75	833.788	3494.92	4581.22	2461.63	2576.76	2387.7	993.467	5164.04	1744.59	637.322	3230.15	2328.78	1383.21	3111.44	1865.95	1634.03	1591.6	4712.59	2497.53	2201.97	2510.43
M406T646	406.106	646.078	1444.32	1026.38	1340.36	1058.26	729.584	1152.8	1263.02	1163.52	1980.28	560.296	1655.31	1130.09	995.047	1437.76	1698.73	1542.43	2312.83	1321.83	1116.2	1763.43	1324.03	1073.05	1088.43	932.027	1023.1	1023.07
M119T490	119.035	489.566	21019.5	19980.5	6359.81	5060.89	5665.05	6502.21	10255.3	6664.46	10710	4743.42	10053.3	5488.35	8036.59	5714.13	7690.17	9693.22	13514.4	5946.93	6358.17	8396.14	8695.09	7970.32	9564.14	6985.36	7329.95	7054.04
M453T178	453.299	178.149	2063.47	2942.85	1772.81	3261.29	1328.74	676.348	5250.82	1718.74	2323.09	1210.92	3641.62	3070.73	8570.55	2283.44	1280.94	2496.09	3516.47	1570.55	5154.99	2089.87	1387.75	1744.93	10175.5	2225.64	2336.62	2106.03
M426T269	426.248	268.666	2277.46	1147.27	2324.77	2216.03	531.068	1257.81	7675.42	1454.02	3889.66	1617.29	5473.43	3175.27	10288.5	1687.22	844.825	2746.55	1855.4	1209.08	4124.45	1272.46	931.693	2183.22	3512.05	2285.32	1794.48	1699.65
M427T301	427.261	301.251	204174	308392	236689	186759	66164.1	98479.9	1.23522e+06	103902	459956	269953	868383	208919	1.32405e+06	182892	122924	227942	636843	216260	133256	201893	132043	347634	986262	396422	394327	416895
M455T335	455.099	335.222	278.681	1297.96	149.704	1944.81	2986.63	1478.87	1272.35	6174.94	1681.68	1892.9	1436.92	2399.16	1329.6	1935.92	808.358	1337.26	374.702	1602.77	6205.23	2644.29	870.38	6471.76	6635.29	2222.19	2209.8	2170
M79T83	78.6722	83.205	14982.7	19576.7	17352.3	25162.4	22580.5	18058.6	14496.3	9815.83	11012.6	14468.8	10978.1	14999.5	15804	12283.5	6400.92	10793.3	9604.33	24648.8	2796.48	8339.7	32438.1	25795.8	11484.4	11027.7	7955.92	10941.9
M404T56	404.292	56.468	4591.84	2801.99	9662.5	3045.53	3341.33	3799.73	2130.14	3963.01	4281.33	2953.42	3531.83	1827.88	3221.94	4909.27	5420.67	2227.01	2081.28	20169	2775.56	2598.71	2063.47	7460.36	3052.66	2653.4	2651.22	2168.81
M231T36_4	231.033	35.7655	41312.4	56603.2	12440.4	5225.14	6541.57	6572.26	40524.9	6768.81	12402.1	2752.74	28977.4	1563.05	46071.5	2079.06	5395.81	52174.8	11403.5	9765.86	23364.3	7142.42	7335.44	6696.86	19377.6	14667.1	14517.3	16160.9
M195T641	195.051	641.154	10295.3	5798.31	9193.48	6981.4	11483.3	9289.2	10897.1	13845.1	14133.6	6271.25	20282.4	12814	28975.8	10643.9	24414.5	22741.4	28033.7	8074.33	16854.2	20840	11879.3	22337	11893.8	9205.75	12196.1	9611.22
M433T362	433.113	361.779	1415.77	1800.06	1411.97	1303.03	810.309	734.405	2772.51	444.218	2945.72	2958.08	4122.04	1250.07	3979.58	481.389	743.199	2097.12	3258.39	1088.86	3432.4	1669.82	1154.69	2056.6	2027.57	1864.51	1825.17	1826.78
M307T36_1	306.83	36.191	3801.77	1852.12	1876.41	2417.96	2513.95	4382.59	1202.68	1594.97	2671.37	871.508	3327.25	1669.05	1995.58	2517.83	1850.27	3216.91	3193.87	2587.07	1246.01	1689.95	1293.72	1814.21	1397.6	2363.5	2925.48	2921.38
M1080T339	1079.67	338.823	10966.4	9726.97	9336.14	8725.69	8801.39	8785.49	8921.61	10236.9	11764.6	8068.38	9859	11342.8	10850	9305.49	12246.5	12729.8	10267.7	9971.63	8371.89	11769.8	9267.14	9936.46	9433.93	9706.91	9697.3	9465.17
M471T211	470.854	211.278	9985.49	8971.11	11785	4678.41	6019.73	10213.5	10533.4	14415.9	13541.4	8114	21102.7	6595.9	28623.3	10402.4	8272.2	10458.3	10626.8	9160.04	7335.37	9032.57	6974.48	10915.2	8068.16	7735.87	8504.58	7895.24
M249T50	248.803	50.25	1234.4	778.507	1810.58	1523.24	2319.01	1487.81	585.285	1924.74	1282.21	847.423	2420.56	1400.85	1710.24	1433.8	1810.63	1116.65	1175.69	2017.54	1099.21	425.313	1565.72	1781.62	557.568	1518.41	1519.1	1212.26
M1026T658	1026.01	657.549	35666.3	55860.3	33241.1	57839.7	42472.7	33240.9	54531.7	53124	34543.6	55386.2	29926.2	58639.6	29025.2	31526.6	58819.4	34218.4	32955.1	36780.7	59641.4	32167.3	59783.1	62154.7	61419.7	51330.1	51321.9	40813.5
M497T54_1	497.292	54.463	7829.87	10760.5	4311.08	10483.9	5213.15	2820.14	9874.58	7028.97	13705.2	9699.95	7878.15	6473.07	11338.2	8791.31	1485.45	9818.18	9789.72	2537.41	15337.1	8823.61	8420.46	2930.99	9784.68	7318.62	7065.8	6775.53
M880T659_1	879.545	659.052	51392.5	48995.7	43880.5	48226.5	48375.6	45651.7	46521.7	46661.6	50551.3	48643.9	49353.2	46652.5	49603.9	43083.7	50206.4	46809.1	45508.2	45392.5	52562.6	45511.4	47050.3	46147.1	45225.2	45594.4	44881.3	45600.1
M536T51	536.339	50.9885	9453.19	32113.4	16791.7	30495.8	29226.7	18259.5	10181.9	25342.3	28606.1	34957.8	32216	34321.5	16823.5	52711.4	36884.2	21386	19296.2	43031.4	34218.8	37452.5	36056	80494.2	58012.6	32962.2	32937.8	35095.3
M381T650	381.008	649.677	6659.43	4648.35	9000.25	6977.14	10247.3	6020.86	5161.33	4649.04	8013.41	3951.5	3921.83	5336.4	3683.85	5057.76	4772.35	5852.09	5950.57	9718.91	4808.45	3009.86	5674.07	5093.92	4917.51	6456.6	5958.5	5984.64
M625T401	625.286	400.725	7106.16	4215.07	3941.58	6569.62	536.386	1587.15	8637.53	1571.33	8762.22	3975.09	4983.98	2112.23	6503.08	1297.66	579.127	4526.75	7376.48	2503.86	2592.79	3878.71	1252.93	3434.34	4824.29	4014.98	3340.6	3645.47
M935T61	934.617	60.742	5275.15	4666.12	3711.01	2702.3	2341.87	4044.14	5067.95	2393.93	2744.3	2189.34	3411.61	4316.43	4736.54	1836.24	3836.15	3507.99	4676.38	3861.71	3439.73	2148.38	1638.63	1026.18	1839.8	4295.02	3565.75	4272.33
M562T655	561.971	655.414	3878.98	4684.54	6506.9	5127.25	3172.69	1916.3	4299.42	2752.77	3495.09	5010.93	5191.35	4328.65	2701.03	3224.43	1612.86	3274.79	3129.43	1452.96	4598.72	4527.56	2193.27	1618.56	4447.02	3523.76	3792.38	3793.73
M605T269	605.404	269.05	13580.7	11563.3	9835.7	12459.4	12830.4	11059.4	11708.3	12784.1	14925.5	10675.9	21390.2	12059.2	17910.2	10995.4	12448	15638.9	11607.3	13282.2	17771	11231.1	11096.9	11565.9	11839	11216.6	10633.8	9914.55
M377T58	377.199	57.579	70562.4	9401.4	9244.42	12644.7	9347.73	8078.99	13507	19804.5	14308.4	10890.4	16976.4	10865	17146.8	9192.35	12933.2	65153.1	9724.87	14471.9	13996.1	13696.1	10824.6	13514.1	10044.6	12875.4	13216.7	12155.6
M242T54	242.176	54.08	28242.7	3836.28	13509.2	13715.5	4028.47	10603	30777.9	4537.26	10484.5	6427.89	8753.71	5171.08	6759.72	5182.55	11887.4	9805.98	15381.5	39726.7	3452.65	4295.03	4929.2	35665.6	6295.36	11228.2	11231.2	10639.6
M488T53	488.228	53.232	1394.62	1290.57	1134.73	1342.64	643.343	696.198	1288.65	1253.5	1117.13	1411.82	1682.99	1253.61	1169.59	1713.5	1199.9	1435.5	1789.71	1286.13	1942.77	1541.4	814.557	1134.53	1124	1015.1	1015.46	1061.14
M1050T311	1049.63	311.409	11042.4	6145.29	7236.89	4363.34	4676.23	8076.22	11825.7	7343.71	13747.8	10221.4	15118.1	6082.56	17784.7	5461.87	15233.6	14145	14026.9	9237.48	13000	14878.3	13822.5	17696.8	13832.5	6776.43	9046.45	6771.62
M775T61	774.542	61.377	22242.1	32364.4	21909	36181.6	28161	27988.4	25215.7	27514.9	20515.4	25299.8	30814.2	23985.3	28114.1	27959.9	27267.2	25564.3	29367.7	24926.5	39653	36535.3	29032.1	28829.4	36507.3	27822.9	28546.1	27813
M252T54	251.906	53.753	15878.3	10330.7	8963.78	11382.5	6244.52	8182.14	6021.14	15679.4	13720.3	15931.4	13512.3	9695.47	13047.9	7976.98	9167.59	15148.9	12685.5	9274.48	15520.1	24087.3	9351.14	14096.1	11474.5	11301.7	11511	11506.3
M498T664	498.053	664.181	22160.5	13359.9	10301.7	11846.3	8110.98	11773.8	9910.23	12112.3	11088.9	9833.27	13884.6	15861.5	14747.3	10327.8	13413.1	15331.5	14068.7	12689.4	12837.3	11541.5	12903.6	8745.27	12280.3	12495.4	10092.2	12232.2
M743T380	743.07	379.824	861.93	604.803	363.553	865.913	837.46	1035.06	2763.64	1021.88	1465.17	1877.51	2933.99	495.81	4775.13	2267.23	932.209	2224.27	2197.18	713.517	1720.33	539.528	769.39	1831.17	1507.65	1034.29	1093.71	1186.63
M960T338	959.643	338.163	2007.47	2319.37	2014.35	1975.8	1289.72	3243.46	2486.25	1784.7	1837.62	1391.74	2702.91	1030.73	2237.15	1277.44	2726.89	2935.79	1488.43	2088.81	1146.35	1406.67	1182.08	1253.96	1330.67	1379.19	1370.84	1187.32
M375T151	375.289	151.067	2394.64	9486.68	2387.29	3562.9	2172.62	2160.96	8507.66	1734.74	5955.92	3189.42	10765.6	2539.05	10109.7	2804.11	1507.4	4361.43	7995.76	2860.87	4888.35	4105.94	1808.75	2028.34	15138.7	6874.51	6875.62	7467.98
M209T207	209.095	206.889	1344.93	8312.26	2201.57	4158.96	1320.14	2903.44	1562.52	5033.48	2573.66	1245.71	643.691	1384.92	1828.29	1344.22	1367.66	1969.83	604.803	1282.01	2341.34	1404.32	1358.32	1667.44	4635.41	1699.3	2272.37	1720.38
M688T319	687.543	318.969	63976.3	76188.2	83969.2	75894.1	102465	90932.6	69340.6	90876.5	57447.5	80352.3	76472.5	81259.9	60301.1	82391.8	103612	88406.6	67304.6	88350.7	77867.2	136877	103833	89686	90634.2	88539.4	85835.4	85505.7
M645T54_1	644.597	54.284	3671.64	3643.37	2886.88	3509.94	3618.16	4143.84	2358.99	3709.83	3345.34	3748.24	3469.11	3479.72	2937.31	3331.61	2981.61	2779.38	4197.46	2287.93	4809.23	5940.86	3567.08	4187.05	5042.82	3501.09	3076.85	3497.73
M352T45	352.092	44.558	3844.44	7575.28	3345.8	5353.34	2296.67	6062.77	9566.64	1857.36	8784.84	7034.03	5347.76	2777.58	12988.6	3474	2741.82	4094.33	6716.71	2768.63	8465.6	3073.31	843.731	2551.19	7359.59	5712.55	5617.46	5801.33
M773T656	772.99	656.323	5349.03	9494.71	11560.3	11529.3	5919.53	6414.54	6652.39	11081.2	9302.21	10954.4	13049	7701.55	6293.53	11928.8	7216.63	5913.42	6502.36	9554	11941.4	10703.4	3786.53	5031.87	11694.1	7204.18	7239.23	9003.89
M490T53	490.327	52.681	20443.9	34607.9	13798	32348.5	19607.1	9503.14	17955.3	58227.3	14090.1	16089.9	19313.3	17179.7	27245.3	12319.3	21313.1	16819.6	24479.2	27802	17551.7	45918.7	15024.1	15768.9	17893.7	22161	24913.2	24975.2
M556T46	555.603	46.3825	2555.65	3117.94	3174.99	2246.49	3149.58	2568.03	2674.28	2713.54	2792.21	2543.32	2676.71	3200.49	2221.9	3063.9	3507.21	2342.11	1583.11	3263.16	3569.92	3531.88	3490.67	4102.16	3501.11	3162.72	3094.72	2419.9
M575T380	574.921	379.697	6559.67	1820.48	2243.49	2957.85	4009.5	5939.76	5445.05	5092.18	4483.14	3739.98	10958.4	4348.5	8488.4	13825	5502.76	5372.8	7654.63	4806.6	4427.58	4511.42	4451.59	4327.07	4126.64	3911.87	4450.85	4488.79
M456T81	456.249	80.778	1061.23	2104.49	1089.32	1426.34	693.782	662.995	1786.01	2091.27	4904.05	3983.93	2442.76	889.9	6406.2	705.429	404.406	1562.52	4323.97	915.587	1708.23	853.747	971.113	977.788	6020.51	1705.76	2264.73	2244.14
M638T336	638.254	335.865	1672.38	2127.26	2014.02	3696.27	927.58	1450.63	3107.79	2825.18	3537.12	2239.65	2853.29	3006.4	2064.92	1651.92	3724.78	3452.43	3130.37	2459.06	2957.31	2594.56	3368.41	2383.59	2786.07	1987.1	2111.01	2070.61
M886T64	885.549	63.815	64275.1	112252	282864	333479	386045	261269	144981	124767	50818.2	146910	130249	153736	80358.9	117963	90225.7	100859	41201.3	74730.6	104216	105447	122039	92320.7	97667.5	83774.4	83256.5	41921.5
M285T333	284.989	333.455	2029.34	1683.73	1221.28	1232.99	1703.14	543.394	1792.18	1791.95	1246.74	1253.62	1996.84	1423.41	3885.1	1316.22	1442.42	933.753	2149.87	1158.39	1314.16	2242.81	315.693	1420.49	2272.63	1641.3	1709.96	1638.97
M156T668	156.027	667.831	12454	7081.55	7787.61	7036.93	5309.85	9002.01	10853.3	9862.13	10894.6	8283.46	10833.1	8834.32	10243.9	4378.23	10361.2	11516.8	12966.3	7632.8	12729.8	14938.5	11373.6	11185	11358.6	7053.56	7580.58	6756.35
M998T335	997.582	335.204	2665.6	4026.42	3505.17	4481.11	6093.87	8057.17	3660.37	7218.94	3874.86	4943.8	3757.63	4309.7	4576.62	4588.94	5295.75	3948.51	2318.92	4646.04	3457.51	6746.26	4876.25	5455.54	5281.12	3946.98	3904.34	3036.97
M347T335	347.197	334.643	1381.23	1328.77	1177.22	1154.63	1044.45	729.754	5215.29	1329.53	2460.5	2245.03	3543.9	1879.71	4531.22	767.08	543.349	1265.2	1913.09	615.335	2213.26	699.189	825.22	1893.1	1073.85	2122.99	2007.68	2034.65
M674T380	673.884	379.518	6173.79	1565.27	3623.03	3291.05	6516.67	8090.98	6746.58	5055.98	6311.05	5838.44	15016.7	6734.28	12906.4	19519.1	9084.91	10068	9249.88	5740.36	5792.9	6893.36	6068.37	5783.31	6188.82	5980.02	6729.4	6362.82
M216T322	215.964	321.536	2430	5577.02	3538.83	2814.9	2493.8	1381.88	2769.15	5094.23	3217.18	4488.35	1873.01	5296.29	3661.48	2682.19	2550.75	1739.81	2817.15	4513.86	3245.56	4432.52	4482.18	6350.48	3422.08	4486.71	4468.23	4194.11
M261T35	261.043	34.884	33640.6	31116.6	20001	12354	4807.4	12759.1	21805.6	8264.47	23126.2	7314.88	24417.5	21539.9	21536.5	19431	17525.8	29699	21986.6	16627.1	28138.7	14966.4	6173.42	14933	24419.9	18667	18636.5	19576.3
M308T54_1	308.122	53.7235	2023.37	1714.05	2265.69	2415.51	631.189	1924.25	2795.52	2478.88	1963.24	4117.4	4298.77	1832.71	1537.59	1984.95	2510.57	4087.63	2356.4	1739.28	2841.48	4510.34	2149.39	1605.26	4343.46	2041.65	2094.65	1968.84
M1003T659_1	1002.55	659.241	41586.3	46465.3	38973.6	41107.1	37988.7	38307.2	42841.5	34826.7	44307.8	41925.9	40515.8	46630.9	44289.9	37001.3	47633.9	47121.1	44128	38534.9	38730.8	43059.5	43126.8	42582.1	45109.9	39227.3	39146.5	39146.7
M196T334	196.027	334.178	5238.32	870.985	2733.02	5362.08	1470	2256.87	2118.25	1942.99	1829.81	1862.28	3764.44	1803	4115.26	3101.32	4391.41	5730.63	3818.21	1794.68	2843.96	2445.9	2155.96	1906.37	2723.62	3305.26	3368.71	3844.21
M289T332_2	289.119	332.314	3005.49	9672.63	1938.94	6573.59	4662.45	2631.42	5436.9	12693.4	2816.09	2924.18	1153.64	1593.29	2082.24	3420.78	5262.64	999.201	1426.82	10237.7	5959.12	5064.86	3173.08	5946.23	8986.24	4398.02	4400.71	4098.05
M528T336	528.308	336.446	73609.4	87871.4	79864.4	87319.7	66549.3	76043.4	85799.7	85626.3	70779.8	82163.1	84140	93772.2	79082.8	79158.3	85994.9	88105.9	69759.5	81494.7	108465	103534	84235.8	118304	125097	79642.6	82160.9	79365.8
M430T177	430.16	176.901	12355	6194	3939.55	4233.48	3839.72	3059.34	5838.06	585.67	13958.4	4614.01	9519.06	4459.88	8421.3	3452.15	2345.44	14825.4	3992.44	2164.54	6804.27	3380.52	5260.24	5411.29	2022.9	5576.11	5259.67	4893.9
M321T543	321.068	543.438	15803	9902.63	13913.3	11100.4	8465.09	20718.1	19535.9	7174.41	10902.1	6341.64	13319.3	3978.37	7966.31	8174.26	10156.8	11164.3	6438.94	12759.5	5921.28	11258.6	11029.5	14231.4	8745.59	11767.5	9924.94	9359.2
M890T336	889.57	336.462	47260.8	39814.5	28884.5	38764.4	32486.5	54596.8	39647.3	28271.7	60302.8	40055.9	77919.6	37615.3	38981.3	28942.5	87384.6	42966.8	66088.6	45915.8	42128.5	52861.8	53139.8	51387.2	36324.6	50791.8	50786.1	47260.2
M810T659	809.523	658.754	54613.1	40730.9	56006.2	56666.6	52401.6	43591.1	35515.8	50587.7	56945.8	53864.6	50405.5	55474.1	29875.8	55129.4	57054	35204.6	29824.7	58620.7	54051.4	58837	57824.9	54327.4	57366.9	44049.7	37491.5	43962.4
M333T37_1	333.006	37.324	16209.7	6395.9	9683.35	3122.1	5861.9	5504.74	9543.52	2164.91	20368.6	3487.02	37780.7	13887.8	14500.6	916.166	5685.74	10522.1	24366.3	3578.39	3977.62	6152.12	21323.5	45879.4	3808.92	12522.4	12632.1	12492.8
M172T558	172.061	558.284	2774.02	2225.4	1675.56	2251.05	1817.87	2059.59	2596.2	1485.99	3534.04	3117.46	3853.48	2307.71	4679	2176.63	4250.89	6696.89	4888.21	2908.5	3728.96	7010.27	4178.39	2204.76	3640.19	2241.67	2380.77	2271.33
M499T330	498.989	330.196	3931.64	3999.51	5538.39	4024	10833.9	12760.6	3554.41	4891.59	3667.29	3069.73	2548.85	4258.37	3570.95	4767.3	10970.4	3850.05	2682.66	3911.16	3858.91	4826.1	7100.46	4251.82	3002.21	3867.62	4167.28	3834.94
M432T41	432.277	40.921	7351.9	1849.94	9302.17	4990.84	2995.74	3784.01	3271.63	2776.24	3547.35	2326.09	2510.12	2252.27	949.949	2451.21	5840.56	6198.7	4745.03	10993.2	774.049	775.381	2432.91	9958.02	2475.52	3890.22	4317.73	4307.35
M448T386	448.305	385.798	9878.58	26258.7	8247.13	10338.3	4108.65	2152.09	53450.2	4908.19	21038.2	35790.4	39854.1	10946.3	29892.4	14022.5	2428.73	27935.5	32722.1	10266.8	23213.6	17948.3	5619	9654.28	81229.8	18469.4	22111.8	22123.9
M537T55	536.503	55.409	10922.1	14703.5	14097.5	15002	23996.7	17232.2	13535.4	19992.3	9759.88	17488	15850.3	16101.9	6672.01	13288.2	18933.9	11437.1	14276.6	10409.4	15098.1	25980.9	21797.7	16550.9	18203.2	23159	18141.6	20021.4
M389T206	389.269	206.172	27602.5	54291.6	26768.4	31390.1	16737.8	18418.9	272697	28398	108739	55752.2	95149.2	29121.4	211696	27034.7	10265.2	40000.8	108138	26534.2	44996.4	30683.1	18281.5	36465.2	203882	67793.1	65001.4	67799.1
M715T61	714.507	61.0115	11518	13124.5	12417.4	13545.1	8293.47	15187.8	8467.6	13894.2	11996.9	17250	15265.7	12083.8	13001.1	13180.7	10081.2	9786.31	12014	10876.1	21082.8	17966.9	12450.3	11221.4	11194.6	11982.3	12909.7	11986.8
M299T60_4	299.258	59.879	12833.1	14538.3	10292.2	13170.3	13059.9	11734.9	14291.6	16771.7	18699.3	12712.5	20819.5	17466.1	16459.1	19902.1	16454.2	23302.9	18283.7	15806.4	14759.5	13694.2	13484.9	11117.3	16841.1	16008.4	16728.7	16736.3
M407T368	407.279	368.227	51834.2	16721.2	18639.3	60332.4	2424.65	14159.1	96227.3	5783.56	109933	28705.9	74418.2	22169.5	109829	18791.6	4195.56	30702.6	110828	15318.2	56109	20416.4	12189.2	43106.9	37137.8	42427.5	42614	42195.1
M579T271_2	579.389	270.58	447651	346096	313793	362806	340478	346774	320767	291656	502207	342953	706248	342829	554341	343240	349845	554807	293206	305793	538010	341649	346568	344908	350988	338386	313011	295901
M626T49	626.209	48.526	1308.11	3609.32	875.584	1898.09	3769.73	3903.83	2274.32	11181.7	715.582	4639.19	1465.15	852.943	1927.26	2190.73	1219.7	1076.76	510.748	2114.18	1997.11	2062.81	1504.56	1788.67	2647.36	2280.26	2979.88	2981.01
M424T46	423.684	46.303	2130.44	2258.28	1038.22	2030.83	2128	2549.1	1559.71	2222.67	1699.95	2279.33	1982.16	2894.1	1106.22	1771.61	2290.17	1956.75	1401.56	1713.16	3000.03	2624.23	2735.24	2823.44	2534.95	1825.37	1968.06	1862.36
M698T55	698.407	55.2075	2493.1	2411.69	2977.37	2701.25	3388.08	3596.04	2552.59	2949.85	873.751	2905.11	1419.46	2983.33	1310.03	2741.68	2594.33	2709.35	2891.55	2094.95	2486.31	2597.49	2912.28	2282.67	3170.65	2403.14	2389.43	2649.76
M561T46	560.873	46.391	6281.67	6717.67	4750.44	6617.12	5243.04	5964.54	6225.78	6404.1	5956.55	6006.8	8346.72	5074.44	7860.62	6938.09	5704.48	6544.14	4899.57	4309.49	6425.08	6279.15	5382.15	4579.54	8307.3	6228.07	6897.6	6250.65
M786T311	785.656	310.507	15627.6	10939.4	13400.8	12793.5	8134.72	16317.1	10250.9	17160.2	8954.8	30250.5	16776.9	17808.6	13477.8	13549	16434.7	10041.4	9315.34	13612.1	17084	17618.9	11060.5	12401.1	18161.9	13327.6	13394	12220
M331T92	330.891	92.4275	161461	202101	125508	124167	178427	214433	134237	124133	137253	135631	120531	171672	190665	203930	132333	120981	142025	203467	129307	121199	140280	194693	130352	160782	144642	145301
M995T380	994.83	379.554	10215.7	2237.25	4638.4	5447.04	6839.54	10809.8	5541.85	3718	6873.88	3429.47	4839.82	1116.95	4046.71	8132.25	5067.29	4534.1	4639.04	1159.22	2912.63	1188.55	1105.76	2740.53	581.678	5899.02	4952.97	6001.94
M1150T656	1149.68	656.334	2765.69	2022.35	2580.8	4594.59	2587.86	2580.74	4919.47	4515.49	4774.2	4619.75	4781.04	3055.66	4226.16	3071.12	5517.11	3497.01	3322.02	2759.86	4783.65	4403.89	1109.92	3628.24	1654.65	3644.51	3186.31	3639.78
M792T313	791.58	313.19	3513.4	5937.26	4897	3865.22	6855.26	4477.56	4538.17	7424.51	4504.99	4695.73	4438.34	4514.93	2718.51	7260.04	4786.17	3878.85	4084.66	6398.99	3367.39	5573.13	4035.85	5125.94	5548.37	4759.46	4282.18	4756.61
M429T62	429.298	61.5175	15631.5	6782.66	6570.72	10935.5	9790.38	9961.95	21444.4	9303.31	14529.2	5953.6	15393.8	8469.83	12904.1	5004.97	9651.45	9356.44	9809.1	12938.5	9989.55	7697.97	7719.21	10551.1	18248.8	9786.79	9790.04	8251.4
M471T174	470.854	173.663	7125.41	4690.38	3703.01	6628.64	6046.21	4184.83	13806.2	11117.9	17876.1	7659.23	26589.1	5418.94	11162.3	9331.26	8743.62	20498.9	6812.56	6430.4	10801.7	16431.7	7872.18	10023.3	18040.8	9505.55	9729.97	9502.36
M279T57	278.606	57.1025	1667.88	4838.04	2215.06	4114.67	3032.07	3134.06	2642.21	11827	2205.06	3014.69	2624.15	2152.41	4089.77	2616.87	2946.88	1400.41	1405.43	6321.33	2973.31	4247.25	2717.75	6358.25	3662.82	2415.1	2912.31	2305.65
M373T35	373.241	35.28	945.336	1121.77	1488.5	860.014	1038.22	1142.15	1380.49	704.162	908.778	677.634	2140.4	1130.62	1908.23	636.383	1196.72	1256.71	1425.69	537.989	897.24	773.592	1116.22	1287.97	1157.02	1227.16	1226.93	1280.53
M686T319	685.527	319.247	7349.41	8461.18	8243.47	9508.79	10611.1	9366.88	7699.71	10133.5	8809.45	8983.7	9642.6	9583.78	9245.57	8571.94	10141.9	6166.95	8255.19	8628.81	11485	11564	12081.7	10813	11291.9	9001.79	8645.88	8685.54
M391T57	391.178	57.319	5299.04	6656.42	3163.58	2627.09	1061.41	1263.28	7075.87	3791.09	4984.87	3610.79	4088.85	1030.17	6358.85	3306.13	9143.12	7067.97	5951.68	7828.78	5979.27	2909.37	3940.38	4914.19	3520.48	3001.83	2903.11	3498.97
M320T292	320.064	292	12907	14934.2	11076.4	18934.8	17143.7	14302.5	13488.2	15847.5	9626.94	20024.2	9920.54	8277.19	9701.51	20341.9	14035.5	6054.54	6941.22	11168.7	14376	12197.2	9352.6	11530.4	16988.8	14138.5	13147.2	13211.5
M154T38	154.021	38.064	7319.88	1569.64	2124.21	313.285	1679.14	1475.48	3250.93	1054.06	4050.03	2338.1	5805.32	1585.9	2720.79	1872.99	333.753	3020.13	3498.04	2582.83	805.68	775.679	1251.02	4448.77	1739.13	2591.34	2393.19	2745.34
M117T356	117.055	356.158	13680.8	23429.9	17595.6	22098.6	24690.5	14326.5	24129.6	37084.6	20758.9	19371.2	14198.3	17362.5	22380.1	17137.1	12154.7	17876.1	16422.9	22313.8	24773.7	22376.2	19514.4	28034.4	35778.5	18515.7	18930	18523.9
M471T60_4	471.342	60.183	1638.55	2497.4	4015.69	1754.68	2681.29	2325.35	5596.86	2515.29	2529.57	2857.9	5108.22	1134.14	3855.85	2192.5	5521.8	3674.09	2526.94	2403.38	3406.1	2430.84	2838.2	2181.3	776.983	1925.68	1998.6	1925.07
M1096T659	1096.03	659.326	57623.9	57495.8	53563.9	57537.2	56127.8	52294.3	58148.1	54601.2	56866.4	56073.8	56586.3	56919.2	61550.1	49152.4	59100.1	57277.1	55300.6	50220	62203.6	54236.2	58979.5	55414.9	50987.3	53310.8	52815.4	53938.8
M275T392	275.023	392.175	2199.34	4663.82	1452.26	5045.16	776.914	835.048	2635.77	5487	1931.37	3389.92	7184.46	7664.93	10579.1	1230.24	1851.86	4071.76	5169.86	598.899	2674.54	22719.7	606.124	39457.1	9304.03	5351.65	5351.86	5515.89
M525T412	525.28	412.289	705.896	1201.68	832.455	1568.57	714.506	778.83	4350.1	250.196	8681.54	3054.42	5051.57	1437.24	3546.25	744.713	517.958	5312.79	3278.1	621.537	3655.74	1833.68	1011.03	1859.45	3823.85	1823.06	2062.21	2073
M576T337	576.284	336.934	23225.3	13698.7	25484.3	20239.6	7160.6	10969.4	16085.4	18034.3	16903.9	22032.9	19441	26442.5	24794.1	9921.35	25103.5	31046.3	19255.6	15832.8	32808.5	32990.7	10757	29741.5	19931.7	19727.1	19726.9	18377
M316T60	316.235	59.9185	4230.56	3236.73	3953.73	2980.66	4172.7	4435.19	2988.51	3588.8	3802.32	3746.27	3312.3	4063.83	3391.83	5115.52	3433.8	3058.84	3578.38	3605.25	4263.93	2648.77	3608.57	3910.25	3381.55	3089.37	3076.28	2150.94
M423T60_2	423.237	60.231	14277.6	10200.4	11212.4	6851.76	6368.84	9834.51	9733.21	6052.3	6502.26	5854.66	9764.65	8674.62	10402.7	6094.57	12646.5	6979.93	11370.6	7053.36	8693.96	6845.46	3435.14	4055.48	4070.94	4257.43	4252.46	3664.51
M329T666	328.983	666.024	62296.6	82572.7	76165.3	93651.7	75337.6	90400.6	75133.5	76371.9	74074.6	82133.4	75184.6	93928.1	82473.3	99716.6	77457.7	88922	77422.4	84962	73546.9	75044.5	102207	99038.8	78837.3	86012.5	89310.5	85993.4
M410T54	410.221	53.747	10527.5	6431.69	8960.71	8822.12	7246.16	6728.49	6951.44	2614	13315.5	7816.12	6548.98	4438.69	6544.14	6192.16	13068.6	9579.23	8059.47	7138.92	5812.95	7646.59	8133.59	4346.05	5790.77	8226.53	8594.78	8205.52
M372T53	372.302	53.109	2339.53	2600.4	1336.91	1329.72	1718.3	1993.36	2033.31	1156.47	3940.01	1517.98	1734.39	1504.71	1448.8	2431.01	6379.38	1687.04	1925.82	1207.96	574.108	674.15	1621.98	541.562	1512.44	5168.98	5168.87	5222.89
M827T48	827.405	48.492	818.535	732.837	932.02	1276.31	1036.12	1315.36	289.075	3837.58	795.394	1295.47	871.33	864.173	359.572	1368.67	630.191	1611	723.442	967.858	1413.27	927.066	1989.56	734.268	1081.8	1071.09	997.248	1067.21
M255T191	255.047	190.635	45107.5	15689	65365.4	8472.79	5811.69	50534.6	39760.4	11056.4	15891.2	17339.2	53666.2	28203.6	45344.2	56964.4	13014.5	13164.2	21340.9	17591.1	7999.83	10035.8	19880.6	23767.5	8066.14	22400.7	38840.8	38378
M612T343	612.257	342.876	5411.49	1809.38	1716.54	1947.89	3549.22	4048.33	5419.59	1182.75	4715.28	2947.04	4719.37	3988.94	3093.95	2330.19	3054.13	2744.54	5693.07	2237.1	4696.98	2666.49	5306.17	1299.8	2071.09	2742.63	2854.44	3174.46
M554T663	554.488	662.67	2622.98	3318.76	4100.6	7818.52	2245.18	2567.67	3846.29	3841.44	2481.19	2865.59	1528.39	3010.81	3036.27	5425.18	2758.17	3041.16	3047.05	2994.08	6744.71	4327.39	2651.24	2972.76	3743.81	2402.74	2527.72	2403.06
M181T116	181.087	115.554	10358.5	16278.6	6936.1	5356.99	3205.3	5248.17	14395.5	5102.46	19342.5	4768.62	7714.3	6730.56	11950.7	8545.45	6884.24	10481.4	9795.86	10796.5	10784.1	6380.07	3675.24	6743.39	13542.3	8752.87	8785.76	9216.94
M283T81_1	282.895	81.4315	1021.63	1240.2	1640.9	1122.14	1592.23	650.009	866.741	2898.76	1291.99	1603.74	946.335	1268.05	784.056	1601.58	1248.26	848.851	96.1119	1853.65	1231.61	1914.96	1470.49	2192.22	1139.72	1296.24	1144.38	1138.82
M119T780	118.942	780.121	7420.67	7561.25	5218.48	6871.98	6033.48	7493.93	8045.38	6428.46	7443.73	7270.32	8117.71	7968.3	8106.62	7094.44	7676.97	8826.54	8258.77	7439.58	8985.86	5539.21	7656.36	6498.27	7595.67	6109.88	6503.49	6113.38
M257T57_1	256.768	56.794	13680.4	1859.57	7550.88	7452.17	6337.69	4771.61	8919.09	6559.58	15425.7	5918.53	5063.76	4877.07	16187.5	8263.08	7546.15	9771.6	4599.07	6251.38	8316.31	4440.79	9107.18	5102.34	5438.59	6526.26	7291.94	6967.83
M677T380	676.876	379.861	4563.26	1503.1	3812.61	2633.16	4863.43	6753.8	4885.08	4809.63	4574.87	5508.12	13495.3	4195.95	10418	14503.6	6182	6209.47	7889.63	4962.64	4837.49	5171.05	4418.77	5388.13	4040.36	4306.6	4916.84	4935.31
M405T218	405.263	218.151	8953.11	21531.5	6320.28	10622.2	2551.33	4347.87	44257.2	6756.64	39945.4	13379.6	23825.9	4888.23	74868.4	3798.59	1725.23	11746.8	15811.5	3083.54	11311.2	12264.8	4729.18	24950.7	21396.6	13703.4	12247.4	12152.1
M243T98	243.196	97.9505	7294.39	3637.83	2195.91	8146.29	3327.93	3632.63	5497.05	3888.83	4778.88	7056.75	7811.93	5626.58	7974.19	7905.55	7482.8	7485.39	7488.07	4439.73	6585.34	4258.36	7152.61	4107.15	7872.26	3628.47	2286.13	3654.68
M176T82	175.871	82.0005	3529.57	2761.2	3940.09	1465.39	5614.48	2647.51	4003.05	2735.62	3181.16	3198.1	1517.23	1374.23	2606.33	3529.95	2716.94	2886.41	1104.75	3133.26	2575.57	1760.23	4008.83	2650.53	2150.18	3382.38	2761.38	2737.71
M142T1206	141.924	1205.63	41549.7	93589.9	120165	307414	31362.4	107024	158966	220541	52716.5	92947.9	40417.2	69503.1	48999.7	191030	205483	112195	47863.6	29723.9	122125	187037	46617.3	38930.5	230953	159604	164833	152271
M1154T659_1	1154.03	658.658	6614.07	5261.71	4490.6	3461.73	3243.55	2555.28	4751.4	4813.19	6748.64	5895.7	4812.56	3158.61	5092.71	3310.73	4631.37	3009.76	5983.87	5174.08	5003.23	5404.71	3459.11	3859.22	5852.33	4798.7	4799.05	4998
M273T363	273.007	363.323	3742.16	7250	7664.26	7730.24	2196.83	724.932	12245.5	6031.97	9089.57	3993.9	42357.9	5162.55	19951.4	1321.7	7247.02	6268.3	21064.9	1183.43	3461.09	18732.3	2639.53	44465.1	9811.46	9526.87	9887.81	9899.36
M927T343	926.612	342.914	2532.65	1913.35	694.263	1181.86	229.732	748.759	4421.04	671.268	4354.38	1612.74	4700.55	1778.24	4813.21	668.895	246.059	1983.12	3240.5	650.277	3794.88	1629.81	1159.45	3738.93	3710.67	2006.6	2254.79	1998.64
M288T329_1	287.611	329.276	1440.56	3111.46	1898.65	5702.93	2578.44	3498.09	2376.55	7909.8	1365.69	2138.74	789.474	1458.01	687.52	657.167	2597.45	570.848	2533.71	6358.07	2646.04	1868.84	4360.53	7921.45	2482.55	2210.4	2201.93	1958.51
M241T43	241.143	42.893	2946.58	2429.08	2171.26	2119.42	2043.77	1708.39	2190.71	1768.76	3924.12	12860.5	2588.21	3096.53	2918.69	2416.53	3068.08	2730.84	8329.71	1485.59	10251	2615.6	707.357	2227.29	2530.23	2081.45	2102.76	2080.96
M670T267	670.416	266.62	5938.1	5725.98	4558.41	5844.82	3980.82	5867.29	5441.98	5608.52	6158.62	5558.03	6864.82	4704.05	6690.19	5205.33	5397.39	5825.24	7777.09	3514.07	6119.77	5625.64	5371.08	7118.12	6153.4	6139.3	5898.33	5898.67
M161T90	160.964	89.8865	3685.85	6174.3	1996.48	3578.94	1664.37	2785.01	3171.73	3690.72	2239.32	1876.51	2979.59	5939.51	2591.07	557.148	4978.66	1784.57	4461.73	3536.53	4084.62	2485.39	1049.05	4159.22	4167.83	2459.15	2048.41	2112.08
M488T329	488.49	328.935	11271.7	10931.9	15976.4	7350.85	17357.2	6119.87	5063.71	15192.6	5650.99	5259.3	13396.7	7541.1	5140.94	16608.9	6984.49	5152.33	5765.26	9812.84	14078.2	8097.72	11715.6	9122.83	6719.21	5925.77	5926.74	5690.58
M209T60_2	209.118	59.7365	11730.8	16454.2	6818.66	10452.1	4463.97	10066.6	12515.9	8030.23	12967.3	5619.87	12352.3	11843.9	9342.16	11366.8	6817.39	15921.4	9661.75	7978.46	16889.1	9510.76	4648.95	7926.37	10643.7	9531.46	10406.7	10415.1
M131T551	131.035	551.213	19062.2	12798.9	23555.5	11136.8	7748.64	17452.4	19180.2	13725.9	14663.3	10091.2	21728.6	15804	23461.3	21037.2	20340.5	25143.4	14178.5	18737	12570	23474.4	16394.1	13911.4	6782.15	22284.2	19773.9	19910.5
M873T658_1	872.53	658.449	3955.46	3791.48	2395.1	2994.26	1264.24	3948.7	3357.29	1687.61	1899.59	3667.57	3634.7	3956.48	3160.77	1737.08	3330.32	3591.95	2840.82	2238.8	4162.85	2817.49	1716.21	3079.42	4113.75	2033.77	2513.38	2516.88
M335T61	335.221	60.588	10306.1	7131.77	8051.34	6985.37	5703.76	10767.9	7360.48	3768.46	8589.04	9276.13	10546.1	9096.51	11900.5	10212.4	11742.4	12593.6	9538.14	9329.69	10876.6	4666.17	4486.79	5369.99	6228.86	7820.28	8918.72	8937.71
M158T337	157.918	336.536	30636.5	35793.5	39095.5	42783.6	42419.5	38512.4	42786.9	41736.4	37102.1	38917	34912.8	38306.4	34035	47810	40318.5	40531.2	33416.6	48225.7	35629.1	38232	39524.4	38614.7	34927.3	43658.5	39647.9	39586.9
M183T645	182.988	645.459	4364.17	3266.29	4155.55	1193.56	839.968	957.639	3750.85	996.093	5281.76	1053.1	4758.44	536.632	3915.4	3898.03	895.856	989.09	1072.82	3251.02	742.846	637.603	1129.38	4690.59	1060.95	3362.16	3355.87	1806.22
M382T91	382.223	90.973	3316.34	2485.94	3430.6	1704.88	1490.19	4665.15	3727.68	660.292	2086.74	2554.3	2607.5	2279.9	2959.75	2554.6	3232.09	3276.75	3093.19	2996.23	3263.23	1409.17	1861.69	1669.79	1193.02	2631.28	2398.27	2399.2
M1026T345	1025.63	344.705	17065	15505	16542.9	15329.3	16819.2	14585.8	16750.2	14164.5	16986.6	14135.2	18447.7	17382.7	18173.7	15474.3	22542.3	17570.6	18142.9	14873.1	16820.1	16085.6	15350.5	23921.4	14287	15747	15808.1	15885.5
M779T245	778.573	245.261	21118.9	24043.6	21335.9	22620.1	15691.9	23532	15587.7	31278.5	14766.9	24603.6	26129.3	23821.4	23702	29788.9	21617.1	20345	22082.9	28585.6	26701.7	34256.1	23297.5	35961	29317.2	26241.5	29139.4	26019.3
M303T42	303.091	41.599	25635.7	3248.13	4734.08	1587.6	1040.91	3409.62	3475.09	1409	5030.21	2549.26	4955.69	2334.93	2648.53	1655.24	1498.64	17260.5	5640.8	2847.92	5316.59	976.834	4738.1	4373.07	1830.26	4033.05	4005.94	3173.77
M766T330	766.003	329.727	4265.92	6888.35	4176.09	3880.48	6467.12	5016.92	7958.84	5542.86	5147.67	5551.73	6023.34	4532.23	4361.81	3472.31	10655.1	5799.35	6096.31	2543.24	5761.22	7481.03	4163.67	4072.83	10983.6	3784.84	3225.87	3200.63
M566T342	566.343	342.32	19639.6	10878.2	14283.5	11409.6	12438.2	17785.4	12843.3	12437	22164.9	11210	18504.9	15465.2	18438.5	16812.1	16444.7	16876.2	11259	12520.7	12951.6	15544.6	12473.3	14389.6	15712.6	15256.6	15249.7	14809.4
M449T92	449.288	91.5465	3987.25	2129.55	4032.56	2693.42	1978.82	3456.43	2075.25	496.948	2980.77	2377.8	3967	2518.45	4283.15	4053.34	5123.54	4887.37	3468.26	2972.49	3685.98	748.743	550.757	767.414	452.681	3147.54	2920.85	3144.11
M337T90	336.895	90.334	38268.2	38180.2	19285.3	61992.1	52583.1	23596.9	58141.5	57582	38263.1	61440.2	35927.6	63059.7	38829.4	36263.1	37081.4	31405.8	39088.5	60927.5	70775.8	71255	38999.1	66498.9	40081.4	54211.6	58735	58821.9
M300T108	299.97	108.445	20940.5	15594.8	30169.5	16130.1	14295.8	32999	11526.9	14761.7	14944.3	7573.69	15438.1	15758.7	13738	34206.6	12533.2	8374.09	8250.15	14067.1	7897.11	14493.8	29504.6	8821.87	15813.8	13559.7	13562.5	12121
M1048T346	1047.66	345.905	8266.88	5130.58	5403.55	3708.39	3683.74	5359.98	3854.94	3881.25	7882.09	3167.25	6530.23	5228.5	7912.74	5658.79	5523.21	7724.77	4408.79	3070.38	5669.75	6039.16	4659.01	5057.04	5346.84	5355.25	5645.19	5342.35
M875T92	875.497	91.925	4752.14	1833.06	3361.63	5471.01	4910.92	2617.1	4282.95	4921.77	4975.15	4669.18	6938.88	4242.81	4129.58	1462.13	4671.47	5298.33	10886.6	6809.18	7863.62	5612.68	2286.01	2564.53	5204.07	4442.18	5572.4	5351.28
M221T36_2	221.485	35.569	5519.45	3475.22	1349.94	933.292	660.858	4848.7	2131.79	627.088	3311.89	1284.15	9175.69	1687.17	3904.28	1176.28	2364.23	3342.21	4731.31	1341.64	2222.64	2140.82	3330.52	10943.3	1565.66	3816.89	3450.01	3451.08
M803T63	802.563	62.69	21921.4	22829	22605.8	23471.6	20507.2	16809.3	18249	22800.2	17427.4	20236.5	17761	21110.3	19873.6	17657.8	18665.3	17010.9	24381.3	16783.9	21528.3	22467.1	18856.6	24316.4	23059.5	22864.9	22719.6	22716.3
M115T102	115.04	101.835	446609	212462	236072	185183	212932	277258	302229	114732	222260	182021	124484	188486	555390	185373	481865	291530	281905	141945	532984	134570	130818	63132.6	123196	375822	327987	374521
M179T50	178.88	50.034	9750.55	9294.42	19004.1	15550.4	26103.2	16422.8	6543.42	15330.9	12939.3	8362.59	18104.4	6881.09	9782.89	5852.01	17325.7	13583.2	16599.1	15534	5739.82	5938.12	10023.1	22225.7	4885.78	13673.7	13643.2	14193.4
M425T268	425.245	267.967	10506.4	18250.3	14813.5	17866.3	8279.69	5921.36	84476.7	9781.77	46856.5	19153.7	78759.8	20191.9	73549.6	9415.3	4960.18	23580.4	14214.6	6944.97	34293.4	8620.02	13526.5	18651.7	16518.3	19748.8	19659.4	14994.3
M179T672	179.056	671.939	12825.4	7860.12	4608.83	4709.87	3111.42	4480.86	7614.91	3430.7	10780.1	3338.66	10892.2	6290.94	6340.05	5435	5023.58	10509.1	8699.14	2522.33	9434.9	7806.72	7907.36	12116.6	5029.08	6017.74	6694.86	6730.91
M523T339	523.3	338.803	2123.4	2843.75	2621.36	3778.11	2127.08	2875.03	2618.07	2951.6	3740.27	4056.38	1842.78	2398.54	3464.72	2751.34	2429.18	1651.45	2002.96	3018.05	2802.64	3591.41	2901.41	2685.02	3424.65	2752.04	2724.51	2579.49
M523T280	523.326	280.281	4811	2174.72	2197.78	3364.39	1331.89	2806.2	3337.39	1257.03	3289.42	2400.8	5606.42	2542.49	5567.37	1695.19	2600.09	3383	2364.1	1436.56	4041.68	2907.51	3704.84	4111.67	1865.39	2729.04	2793.23	2724.07
M946T333	945.505	332.82	2557.16	3226.65	2785.96	3738.27	3296.16	3590.56	1807.98	3201.77	2336.94	2837.56	2905.84	2384.92	3050.71	2817.32	2354.57	1318.91	2267.91	3191.91	3330.74	2139.72	2710.79	2093.24	3023.7	3526.96	3374.35	3380.79
M405T248	405.263	247.832	21849.1	56693.6	10287.2	21036.6	2602.51	25059.4	86143	19413.5	68520.6	45490.5	42148.9	11826.9	134279	10107.3	3819.84	19773.9	31252.2	7047.72	26594	15197.5	9121.7	32456.3	54270.3	31789.9	31764.5	26349.3
M365T281	364.959	280.805	23040.4	4262.41	4025.98	5153.93	7795.83	23310.9	20202.7	12891.7	3186.5	4017.24	32208.7	2528.32	20218.6	62993	8752.23	11502.8	8860.84	4556.85	5270.89	3331.55	3391.04	6273.72	3628.56	12979.8	12646.7	12650.3
M514T55	514.172	54.5645	1138.17	2394.32	1703.8	2173.99	2095.31	4079.04	3938.65	2478.74	1621.06	3845.24	995.882	901.264	1075.31	1917.01	918.088	1313.89	901.234	3264.55	1906.29	3458.02	2550.28	1417.08	1524.55	1862.14	1784.1	1675.17
M465T357	465.284	356.692	26935.3	7112.69	19434.8	28470	2133.66	3911.78	59914.2	2888.83	93685.2	21668.2	51591.2	26583.4	84411.9	10523.2	1524.39	24622.5	48767.4	4698.79	85633.4	8626.45	4515.17	18759	43210.4	30983	27996.6	27961.2
M417T374	417.118	373.706	6832.64	13469.5	9660.55	12099.3	5746.05	5190.43	21517	5414.29	13061.4	15991.4	14721.9	6461.73	30099.1	11098.7	6931.15	18004.7	17398.3	9266.75	20374.1	6230.29	5985.46	7692.66	17090.7	11379.6	11469.1	12251.4
M577T344	577.331	344.119	5620.87	3765.85	5385.41	3203.15	5567.53	6523.02	3372.24	5219.53	4901.39	3893.19	4056.64	6331.86	3857.68	5057.71	6032.19	4513.28	4638.78	4629.39	3427.36	6158.01	6356.6	7031.53	2395.72	4258.2	4227.84	4152.9
M309T38_2	309.206	38.198	117907	50585.1	36678.1	100584	46789	48278.1	155522	29158.4	76680.2	72988	115994	42636	129205	36590.2	32192.8	55824.9	49066.4	50420.9	65621.3	36309.3	46174.7	63008.4	65435.3	74255.3	72629.7	74284.7
M318T94	318.215	93.767	10498.4	6899.57	12128.9	6696.15	7393.98	27363.3	8625.65	1888.49	12563.9	9955.38	12722.6	10443.3	9086.1	16782.6	12881.1	14146.2	14862.3	8284.23	10915	1376.56	3366.58	4663.9	3168.64	8688.32	8687.44	8494.16
M144T35	143.901	35.094	3131.23	314.244	1052.36	1106.62	950.957	948.204	857.629	1047.61	1080.79	634.915	1237.93	1813.63	921.398	1329.37	714.173	783.995	988.329	1744.36	290.059	227.785	1063.89	939.604	491.104	825.851	872.112	872.571
M336T54	336.326	53.615	24141.8	27073.2	18232.2	16089.4	25505.2	26583.7	20715.8	10329.6	38784	21358.5	16824.4	19912.9	10441.8	19262.4	66692.2	21581	34174.6	22274.2	6399.84	6105.98	23797.2	16534.2	14953.4	82198.3	82226.5	84341.5
M892T659	891.526	659.053	47195.3	27532.8	29579.5	42228.5	34128.3	29067.7	51508.6	45640.7	50954	50119.3	53582.9	53535.1	51686.6	45922.2	54266.1	54288.4	56490.6	48113.3	55209.6	36944.9	50862	50583.3	47465.4	47267.2	47270.4	47720.8
M466T349	466.291	348.897	23299.9	11393.8	14548.5	11851.1	12110.1	14150	14241.3	8357.74	19090.4	13662	22608.7	17774.4	48032.1	11868.4	11076.6	19978	15303.9	8897.72	12469.8	13322.9	8929.44	18208	27008	17122.8	19610.4	19724.6
M428T57	428.337	56.639	2881.02	1391.21	9076.43	2746.52	1935.4	2802.67	3222.78	3990.68	3158.97	2231.65	1841.36	761.163	670.158	1763.8	2027.35	1572.29	862.625	18729.2	1099.65	948.844	1694.94	9441.43	2694.44	1193.1	1192.81	1215
M406T403	405.973	402.613	3042.84	3063.72	2056.29	4236.67	970.766	557.653	4934.94	1449.34	10607.8	3998.85	6110.29	2777.96	8622.56	3357.67	1063.83	4456.48	10520.9	3645.58	5961.45	5224.56	873.297	6513.91	5868.41	3205.76	3472.91	4035.14
M635T178	635.377	178.206	4930.78	8193.05	5368.55	4124.32	3677.77	10754.1	21464.1	5665.87	11540.3	6259.89	14626.3	4371.91	19959.2	5535.21	4265.39	7984.53	4743.25	8229.79	4638.02	4857.15	1886.4	2187.25	6264.29	5264.4	5593.27	5260.02
M246T256	246.096	256.087	234.699	402.547	2133.92	444.276	2684.04	3449.01	232.898	463.099	271.605	791.952	465.221	390.13	1038.83	377.961	515.307	406.288	3795.71	438.807	3648.31	538.91	3689.52	3730.76	653.841	1706.7	944.672	651.656
M449T58	449.434	58.35	2695.46	2084.33	3042.77	1800.9	2921.91	2473.37	7860.64	5510.15	7152.86	2186.59	7315.75	3696.41	3635.26	7125.62	4209.69	5682	2773.33	4189.88	2705.55	3643.7	2884.86	2395.04	2341.95	3464.94	3466.53	3212.09
M389T326	389.268	326.212	3374.71	1473.91	2928.09	3351.41	132.109	305.892	10668.7	804.254	28607.7	2518.46	15573.9	5924.74	46154.2	2786.25	127.948	5698.87	17287	1715.46	8614.79	1794.37	931.06	2275.46	23027.6	5887.19	7732.1	5782.42
M311T1369	310.987	1368.61	18146.7	35982.1	15102.4	29263.9	23168.3	21638.2	18437.1	18507.6	25109.2	21401.3	15532.2	59723.3	17836.7	25241.7	24399.7	3611.97	20156.2	21601.9	29397.2	28681.6	35820.1	36511	23639.2	33682	38418.5	33953.5
M810T303	809.535	303.123	1628.38	2267.07	1826.66	2804.72	2002.73	2196.12	1928.56	2030.34	1861.77	3315.84	2013.94	1802.19	2567.06	3151.52	2208.18	2303.2	1450.71	2133.19	2420.72	2960.46	1871.65	2059	3451.04	1901.71	2048.74	2058.78
M803T259	802.559	258.826	8925.12	7342.55	7010.28	6272.42	5831.8	6203.73	9450.22	7008.68	7201.44	6110.57	5767.26	9040.43	4959.72	5159.98	11475.9	5938.97	18047.4	4697.92	5158.35	5751.74	5325.72	4945.87	8049.27	11554.8	11884.5	15418.7
M841T62	840.575	62.298	141720	188147	143118	185733	152296	175561	149206	170379	122231	178045	176264	174712	185146	178240	180490	158981	201765	166308	193631	195383	152580	181012	219725	176024	176250	180456
M326T380	325.899	379.659	4270.76	886.435	2018.9	12693.3	45012.3	88986.2	3997.98	1196.69	75710.7	2108.08	8477.66	1524.51	3601.96	9297.82	4365.65	5578.99	128313	1907.04	1644.84	1338.44	1415.5	3664.96	1436.24	2735.13	3137.94	3156.79
M135T571	135.03	571.246	7300.75	5178.61	5480.67	5603.52	4920.77	5923.89	6805.41	5670.31	6351.36	5622.29	9930.96	5885.74	7648.23	9937.2	6648.67	6788.28	20219	6288.7	5224.97	7445.8	6318.18	5393.67	6814.87	5761.83	6175.71	5778.39
M640T36	640.366	36.2555	1429.84	2943.94	392.657	1546.85	541.884	1047.13	766.385	806.959	1059.91	2517.49	3126.51	1290.02	4379.02	1643	1654.93	1658.37	1540.79	358.557	4385.22	2392.83	2869.57	1109.96	2210.84	1232.63	1273.62	1232.94
M291T52	291.017	51.5215	3458.08	1484.83	6142.74	2279.74	3685.98	1658.13	3605.57	1411.06	3825.45	1480.22	14912.4	1776.72	5431.99	1280.38	5748.69	1408.81	9113.96	1968.44	2677.07	3424.51	2342.39	9151.61	3377.44	3912.7	3640.44	3911.73
M1009T58	1008.67	57.681	7656.48	2343.82	2108.21	2155.81	2509.47	2450.18	2555.56	2432.47	2577.37	3326.45	2738.15	2144.55	2522.14	3443.12	3740.72	4617.59	3298.34	3057.14	2422.9	2313.59	3281.98	2630.44	2485.83	2569.21	2558.24	2243.49
M159T83	158.844	82.596	9007.52	8807.73	7283.82	6261.21	9271.2	8330.45	6678.69	4179.48	5267.74	6940.07	5179.77	5530.71	6765.14	9005.65	8074.51	6667.67	3299.98	8265.11	7262.89	5337.66	9015.77	6357.08	4127.11	7789.54	7310.14	7752.37
M1043T656	1043.5	656.364	5826.75	1244.63	9591.86	1890.8	5217.06	1258.99	7841.18	1695.55	7804.93	765.833	1106.76	825.107	7076.1	8659.79	6584.27	1514.65	9020.14	759.379	484.898	1310.25	12102.7	1086.33	8116.24	2163.23	3253.78	2280.64
M101T355	101.024	354.743	1853.89	5240.81	4042.64	5623.23	5826.25	2499.83	3223.36	5804.69	3546.73	5923.95	4092.51	4399.59	3336.94	4389.89	4283.81	2714.95	2321.39	1900.95	3073.47	2775.67	2699.69	2000.79	4993.37	3149.91	3254.71	3149.14
M407T59	407.292	58.741	1772.58	1702.81	2127.98	1655.95	2055.71	2644.88	2417.12	2380.1	1904.15	1991.79	2822.47	2015.78	1312.3	4707.99	2049.17	2370.4	1672.95	4078.1	2218.93	2802.13	2130.85	2655.6	2230.75	1846.27	1845.34	1778.26
M937T656	936.994	656.34	7073.85	7377.38	10697.7	12991.5	9918.79	6616.51	11092.4	12202.7	11297.2	10750.2	7311.26	13881.5	9114.45	5419.1	5853.29	5955.76	5037.39	8082.47	6248.18	11901.2	7232.62	7176.38	11704.2	10820	10830.8	10271.2
M548T46	547.615	46.3825	6575.35	7497.73	7261.15	8234.7	7160.01	6460.35	6569.54	8733.88	7215.76	8188.97	6445.22	12430.1	6987.03	6891.36	9792.23	7723.71	3640.51	7667.93	8104.61	10287.8	10754.5	12765.8	10887.8	6625.11	7152.92	6463.22
M469T34_2	469.191	33.634	12819	11103.6	8505.31	8893.04	6383.67	8696.81	13742.4	3710.28	8405.76	11353.9	14777.2	7819.96	18296.5	7926.7	5969.65	9203.38	9431.03	4685.38	14264.2	11321.9	8472.34	2051.27	12590.8	9768.85	10323.7	10160.4
M169T347	169.061	347.08	3245.59	4111.48	1203.87	3856.97	841.923	3109.33	3887.91	1304.37	3523.06	3375.21	4006.2	4743.79	2584.72	2849.87	2433.55	3627.29	4703.23	1912.57	3656.98	3283.78	3859.38	1868.68	2059	3180.29	3123.52	3123.79
M373T83	373.259	82.585	2399.37	1338.71	1202.36	1193.84	1529	1841.56	2328.99	1718.17	1849.59	1229.4	2019.61	2369.02	2284.62	2036.88	1575.67	1952.12	3684.51	2449.33	1151.03	2525.44	2135.91	1586.85	1243.33	1889.68	1700.7	2230.22
M152T335	152.002	334.597	40829.8	75673	67002.2	47006.8	61782.9	37147.7	42231.3	180739	68760.5	100004	42851.3	74123.4	68953.9	27813.7	46661.4	56622.6	56025.8	66063.5	65935.2	146673	103403	182044	147209	56894.4	58919.6	57038.6
M822T108	821.564	107.598	105172	29588.1	88087.3	91578.7	97384.7	33111	76490.1	18128.4	121457	31043.3	195166	105343	122881	98588.2	106439	78842.4	103124	35828.4	95171.9	73729.3	112880	113274	68946.8	83486.5	83623.6	87968.2
M1002T659	1002.05	659.352	68426.4	71427.1	70628.4	64009.5	68786.8	60804.9	68148.5	64140.5	68465.6	70334.9	71225.7	66797.1	68187.6	60067.2	74531	70653.1	71511.1	60945.4	68333.9	70134.5	71333.6	65379.8	65811.9	64736	64731.1	65282.6
M812T61	811.526	61.406	4486.29	2631.71	3524.96	4938.69	2704.31	1950.91	3718.82	2336.67	3652.51	3153.04	5328.75	2293.91	3647.97	4217.4	2947.67	5012.53	3224.66	3446.7	2698.18	2764.86	4220.33	4379.25	2291.06	3463.98	3826.06	3824.64
M435T61	435.31	60.563	3774.94	3439.67	3349.78	3770.11	692.922	1479.91	3923.15	4329.31	3337.97	2045.18	3089.92	1870.23	6376.17	5218.84	5186.48	9035.49	3210.7	3256.75	3726.15	4467.3	2138.95	2773.16	3858.03	2214.28	2214.46	2143.12
M315T81_1	314.859	80.7725	2388.88	6138.22	5245.23	3766.74	6739.2	2323.13	4380.43	10801.1	5005.13	5647.13	2770.04	3767.08	3271.11	3738.88	2891.42	4240.96	1345.18	4344.49	3741.46	4595.87	7085.83	6620.57	3885.58	3790.12	3472.28	3432.74
M453T80	453.23	80.1195	1847.39	2360.46	5339.74	1952.68	1045.74	1036.64	3431.89	4530.55	6576.35	1645.42	16489.2	2404.14	9933.46	1115.44	1138.87	2869.18	6616.39	1370.23	4660.9	2493.07	1578.35	3504.17	2952.76	4230.53	5508.86	5553.79
M388T82	387.807	82.0035	20844.6	13944.1	27915.1	18097.8	14321.9	17808.5	15443.9	24790.6	14796.8	17694	16022.4	20371.9	16593.7	18722.8	20834.2	17236	18474.2	23074.9	17419.5	15938.8	35911.6	30607	14837.4	19359.1	18761.1	21645.8
M460T51	460.337	51.075	3713.41	4132.87	4217.82	2915.74	7601.29	3606.59	5989.82	3571.24	4166.92	4705.04	6614.86	4117.7	5569.28	5334.49	7204.24	5212.35	5926.5	6652.18	2002.22	5388.85	3696.34	3124.95	3823.66	4233.13	2576.27	4271.47
M278T61_2	278.342	60.597	21014.3	14748.9	21076.9	19064.3	22512.5	19139.6	15599.4	21582.9	20477.8	20797.9	15664.5	19248.7	19753.2	30507.3	19933.2	21108	21172.5	26324.9	20434.4	20357.7	27054.9	17688.3	18820.1	21570.4	21559.8	19629.6
M357T55	357.3	55.3645	6700.86	3317.18	6105.07	3413.6	5587.57	2662.12	5240.13	3379.15	8677.9	4138.29	5252.46	162.782	5744.93	6577.36	5182.57	6525.69	4475.67	7563.31	3108.23	3419.89	3870.81	3112.76	4051.6	2851.93	2685.88	2676.79
M109T38	109.029	37.75	3343.27	3910.35	4492.2	2749.53	1844.09	1722.15	2371.63	976.35	2351.93	1522.9	5720.76	1857.09	4929.97	1624.79	2765.04	7564.97	2775.98	1784.5	2057.22	2760.66	3036.09	3013.22	2628.53	3398.94	3614.06	3371.46
M556T332_2	556.313	331.621	152222	145780	214484	161873	77443.1	171244	108972	134318	240389	89535	120679	228032	122863	61860.3	246711	275910	116512	40129.6	223510	201345	75198.1	79897	72811.7	114325	119457	114347
M642T270	642.384	270.454	10174.6	8728.81	6149.12	10389.7	4658.77	9410.55	7159.47	5423.16	10581.3	8573.17	13486.4	5142.12	9458.4	7658.22	7364.47	10308	14279.6	4284.63	12217.8	8616.32	8480.55	8566.01	10274.5	9682.97	9671.67	10456
M331T176	331.191	176.403	7122.54	5166.29	4016.62	5407.88	3300.79	4626.78	9028.74	4925.1	11331.7	5576.51	8954.11	3891.74	5207.95	3410.3	2224.33	5800.96	5003.64	2964.57	8163.64	3333.5	3492.01	5271.86	4948.1	4975.92	4848.7	4937.47
M81T86_1	80.6634	85.892	12775.1	13488.4	15236.8	13129.6	24850.8	14311.2	9473.65	23473.3	11844.6	16888.2	13946.5	22351.8	12497.2	19742.1	14495.3	24398.2	10951.7	16779.4	21351.9	20081.4	12774.6	21390.8	16462.6	17452.1	9532.62	17647.6
M544T409	544.266	408.834	7583.67	10026.2	8793.48	9963.02	1653.09	9101.96	7248.1	1889.59	11478	6368.8	8886.12	2673.6	8355.3	9228.83	8689.95	16714.6	14921.9	7104.99	9477.64	3688.3	5304.79	8042.13	2250.96	6629.78	6575.13	6629.92
M473T52	473.349	52.0725	2465.54	2980.28	1416.3	2387.77	1745.23	1948.04	2600.86	3991.89	3522.26	1997.41	2939.34	2328.55	3254.91	2474.09	2766.19	2124.56	3179.73	2398.55	2714.85	4874.38	2858.14	2713.53	3720.2	2852.07	2319.15	2848.55
M316T35	316.017	34.831	9073.59	646.241	3157.42	3191.23	5150.07	2430.48	4516.66	3336.62	3029.57	2412.93	4678.29	8247.46	2249.46	5281.4	3465.55	4393.61	4414.57	3462.79	2069.94	1351.12	4265.19	5453.21	1368.43	2960.62	3050.01	2957.3
M435T83	434.719	82.622	3555.03	3435.41	3485.09	5402.41	5635.46	4213.18	2249.62	3452.36	4006.36	2456.64	2273.52	4074.83	2255.07	3883.48	4524.06	2431.44	755.374	3856.15	3666.11	2133.51	4453.15	4323.41	2179.26	3334.19	2791.35	2814.4
M937T317	936.594	316.645	1415.49	457.673	1734.13	738.24	786.651	946.822	1248.38	287.482	1208.46	756.687	2877.48	659.417	1970.14	1444.48	965.928	1426.25	2584.1	1263.36	1569.14	2380.18	1391.78	1501.5	1346.93	682.959	865.371	704.404
M704T659_1	703.508	658.755	1367.25	1845.86	2285.15	1970.76	2506.79	1501.5	2045.63	1413.09	1957.3	1756.69	2518.36	1777.09	1984.81	2568.23	2096.98	1984.38	2127.19	2400.35	2186.47	2136.22	2574.67	2319.58	1266.82	2047.98	2054.29	1908.95
M62T1216	61.9883	1216.17	1.49533e+06	1.63643e+06	2.13057e+06	1.62395e+06	1.78081e+06	1.40384e+06	411753	2.04456e+06	1.53939e+06	1.72397e+06	1.05694e+06	1.56035e+06	1.57691e+06	1.41379e+06	1.37959e+06	1.32364e+06	1.52456e+06	2.05376e+06	1.76191e+06	1.72503e+06	1.56382e+06	1.50312e+06	1.53618e+06	1.63344e+06	1.75263e+06	1.75379e+06
M254T57_1	253.769	56.9775	4277.01	884.283	4329.67	3255.25	1055.8	1488.03	3272.06	3210.66	5203.54	1680.06	1830.46	1582.2	4933.3	2949.1	2774.45	2306.64	3617.9	1785.43	3870.7	1141.01	2689.93	1164.14	1219.32	3002.58	3153.23	3320.49
M355T411	355.013	411.45	4268.28	4291.51	5114.37	6052.6	6155.14	5031.1	5143.9	6416.92	3827.59	4688.11	3627.49	4858.97	3551.83	6277.69	5475.14	3782.46	3997.76	5021.01	5088.79	4142.48	3708.18	4346.25	5475.11	4888.62	4678.01	4678.52
M773T61	772.527	61.1545	10918.1	13698.9	10810.2	17036	13379.7	13468	12480.1	12342.4	9960.52	13728.8	13416.8	11099.9	13474.4	13354.2	14630	10164.8	14226.3	12030.7	18583.1	17829.2	14543.7	13455.7	17566.9	13998.5	14614.6	13995.7
M142T54	141.923	53.753	31853.5	39223.3	36847	37665.1	32041	34058.6	42670.4	34593.5	34052.2	35381.4	33956.9	60898.9	36648.4	33574.7	30160.6	35988.1	38508.7	36927.1	43073.4	41119.4	34428.9	33974.8	36919.1	38001.7	37984.5	37505.5
M772T62	771.572	62.144	8874.97	9883.23	10087.5	11657.8	10514.4	9200.63	7666.29	10877.6	7732.63	10590.7	11742.4	14097.8	10014.5	10185.4	11209.3	10214.1	11705.5	11509.9	12987	12615.8	10919.8	10096.2	10615.7	11016.1	11017.3	11432.8
M281T36	280.98	36.344	3971.12	3178.05	1313.91	2260.74	1180.73	1233.06	2614.11	1145.21	2317.95	2027.68	4404.21	2255.61	1731.78	1711.57	2755.39	3723.73	2144.03	1830.5	2694.51	1357.3	1185.94	4619.08	847.263	2003.2	2621.67	2639.87
M111T402	111.019	402.376	1930.55	2581.31	2075.94	3083.91	3850.59	3809.55	4005.68	2494.54	2339.61	1715.04	1735.21	2312.84	5499.7	4838.36	4798.61	4786.45	4016.65	3343.74	4456.65	1131.17	5418.73	5449.96	2004.84	2852.5	2961.21	2946.04
M227T302	227.103	301.853	8163.53	10081.7	32579.3	25267.5	12079.4	45094.5	7478.87	25787	11248.7	19876.8	39425.1	18877.3	17488.5	23039	18112.6	19901.2	18304.3	30813.7	29230.6	32200.2	53239.3	31429.2	11529.7	19366.7	18816.3	19779.1
M900T63	899.568	63.2885	2808.36	3406.25	2097.63	3446.07	3020.3	2651.37	2061.02	3064.59	2066.72	2308.36	1861.82	2475.55	2602.56	2586.68	1538.77	2646.79	2543.74	2500.12	2019.76	3557.83	2265.84	2063.08	2981.54	2667.72	3054.24	2666.19
M741T380	741.073	379.892	921.689	732.356	348.451	880.972	795.31	578.305	2502.54	783.737	1713.23	950.028	2765.65	676.55	4604.33	1897.22	536.671	1602.18	3015.54	1481.43	1859.65	1040.08	656.787	1443.57	1801.22	1022	1379.33	1099.32
M269T70	268.997	69.984	5498.02	5122.49	5881.95	4321.76	4209.81	6266.18	5685.24	4552.35	5436.65	3683.08	6979.71	5399.55	4828.57	5553.42	6018.48	6394.28	9893.57	5726.19	4835.95	5974.76	3406.04	5097.72	5289.42	5814.9	5389.16	5807.89
M495T52	495.171	52.111	2725.13	4924.42	2924.91	5173.81	2092.79	3762.79	2631.28	24124.5	1822.74	2995.43	1445.9	1378.84	2252.54	3547.6	3018.89	2047.21	1180.15	4346.42	2540.5	3977.62	1106.4	3667.93	5856.71	1883.55	968.379	1890.55
M348T335	348.02	334.856	2615.37	4859.14	1317.35	4319.62	3057.89	3784.95	2539.32	5729.29	2761.45	2194.37	3502.74	2064.07	2265.48	4010.72	2081.48	853.685	1615.07	2705.17	3851.97	3961.77	3524.4	3839.57	3058.06	2633.83	2452.94	2431.8
M265T61	265.18	60.503	9406.83	7140.42	6276.08	11392.5	6303.35	8436.61	8604.06	5316.57	7504.54	7861.21	13484.2	8269.88	6515.46	2331.05	9401.07	8474.28	8255.51	7312.59	7936.5	7064.61	5839.04	7491.91	7312.17	7712.8	7712.93	7917.77
M276T326	276.479	326.178	1510.8	2673.36	1870.62	4151.01	2314.7	2503.61	610.502	2770.96	1563.9	1915.18	2239.75	591.355	498.914	3858.54	1809	1932.95	643.499	1094.23	2743.65	2680.91	1958.55	2461.61	2059.36	1797.82	2223.91	1922.67
M578T301	578.3	301.293	659187	192212	780930	469736	704606	799835	801609	705588	786822	295759	615741	478344	803723	599033	1.00372e+06	818126	470784	752040	353314	897426	818643	919814	1.05545e+06	624270	594715	604598
M339T1317	339.199	1316.53	18117.6	66496	11932.6	20980.7	19709.7	18282.4	19023.4	14754	15797.4	30904.4	20790.1	24429	12323.1	13642	13213	13928.5	3170.06	32715.9	23802.9	32982.4	19048.2	14514	12867	19677	21134.9	19376.3
M129T551	129.019	550.981	7102.54	4847.01	5455.84	2858.34	2985.65	2992.58	6316.07	3764	5266.14	3748.44	6432.55	4595.57	9221.13	1875.97	5475.62	3816.43	4291.49	1706.22	9203.47	6810.89	4122.36	7309.69	3724.97	4421.3	4279.39	4540.02
M365T86	364.959	85.59	5966.55	1836.83	2862.93	2310.86	3418.56	7136.31	6887.86	3445.08	1218.91	1853.73	7782.3	1549.18	7669.85	45654.3	3884.22	3933.87	4790.82	2014.08	2443.01	2072.04	2029.07	3286.31	1250.5	5040.72	5045.16	4816.38
M462T413	462.284	412.529	10538.2	20918.1	8610.64	18422.2	4603.23	2132.53	45946.3	2350.75	79732.8	24242.4	46566.6	11066.8	32230.3	7159.58	798.516	39372.2	22875.7	4264.63	28183.3	9248.03	4310.89	11340.8	23667.3	19397.1	19881.7	19982.4
M463T271	462.987	270.712	9871.62	16213	8840	11332.7	9447.92	9492.02	7722.64	9058.64	8895.6	14374.6	31674.4	10120.3	8771.74	3978.36	10318.7	9346.29	6716.47	5069.31	10538.5	10404.5	6768.13	7351.38	8341.04	6953.91	6960.81	4014.88
M631T176	631.358	175.623	2975.28	4634.24	1414.24	2498.31	1767.21	1686.89	12384.9	1869.69	7273.8	4875.49	8127.79	2606.42	19804.8	2204.12	526.46	3840.69	10016.2	1496.77	4763.86	2737.71	2578.29	2957.51	13344.5	5142.49	5142.1	5055.42
M239T177	239.128	176.921	8600.2	10988.1	6388.31	11118.6	10729.4	9993.1	9402.87	8634.92	8738.87	10470.4	14374.1	8091.68	11385.1	8168.71	8137.45	10971.8	10590.6	6971.76	10668.2	9588.92	3473.06	9511	10558.2	9159.09	9159.2	9113.33
M827T658	827.014	658.145	3325.87	2395.14	2645.63	1375.93	3434.34	1920.67	3104.27	3931.1	3420.48	2237.26	3077.21	1723.76	4773.35	4788.68	3578.1	3527.52	2900.94	3979.84	3295.37	2394.52	2908.64	5143.81	3079.7	3029.49	3036.77	2548.33
M467T369	467.3	368.506	73449.7	24993	31292.6	107800	3042.81	22766.1	153417	7389.59	163330	43267.1	101045	34173.7	169914	29244.7	6497.75	42005.9	158824	23322.1	100303	31513.8	16923.1	65904.4	50976.9	67594.4	67582.4	66890.6
M457T36	456.751	35.808	4441.41	502.526	1156.49	1160.24	2628.88	3643.51	1836.49	2093.04	1530.85	1614.91	2495.13	2128.61	1379.5	2120	2074.85	3267.65	3476.55	2335.14	1556.51	1491.91	841.995	1278.88	330.608	1724.89	1928.37	1927.5
M1037T658_1	1036.54	658.327	732.158	3588.33	2430.83	4126.12	1878.44	2281.49	1774.19	2301.01	1439.79	1854.83	1355.8	1891.31	1520.23	2036.57	2390.39	2215.42	3688.06	2013.13	2619.54	2579.86	2181.37	2201.89	3020.23	2231.62	2395.37	2203.47
M183T646	183.027	646.045	3556.62	1643.49	3258.39	2512.19	2817.84	3406.96	2845.71	3327.22	4515.25	3017.17	3267.71	3121.05	3971.96	3199.24	4217.75	4024.62	3127.3	2768.22	1424.31	3753.85	3566.57	3923.58	3593.84	2772.98	2824.96	2825.21
M231T339	231.076	338.75	4847.57	8271.03	2718.1	6237.33	3804.96	3183.43	7850.66	2616.44	8617.77	6015.17	8756.04	4360.2	11536.4	4070.48	3148.91	8738.26	2696.28	2749.77	14661.7	2907.92	3118.16	4862.4	7480.18	5172.56	5569.12	5074.43
M317T60	317.211	60.2675	70801.2	44290.1	71305.7	47361.4	52892.6	176258	41853.1	9711.85	84931.5	60308.9	95498.1	73746.5	85195.5	121050	95414.5	108360	78017.1	78023.1	97470.7	17104.5	23337	38356.7	19339.4	70585.4	73001.9	73069.7
M1146T336	1145.63	335.726	2119.51	2235.58	2433.21	2177.29	2172.69	2664.09	1764.25	1556.05	1948.92	2694.63	1665.84	2896.67	1627.24	1792.56	2334.93	2616.59	1378.8	2975.26	2051.44	2757.67	3262.45	2212.9	2842.55	2523.75	2789.13	2514.56
M309T582	308.986	581.888	10961.7	9736.13	11391.1	10300.3	12343.7	13957.3	9592.13	5061.95	10387	10287.5	15779	9877.75	10696.4	9259.99	14465.8	11237.3	10756.6	9370.36	9865.91	6079.37	6059.41	6700.42	7120.62	9915.77	10067.2	9939.7
M213T50	212.835	50.0195	16229.1	9140.52	9854.36	14255.2	13389.8	12671.2	11770.6	11430.2	8160.56	9210.11	17153.7	13140.3	18886.2	16026.9	16955.1	20208.5	16660.8	10455.4	8731.31	11142.9	14695.9	14839.8	14098.5	12988.2	12719.9	9379.94
M459T61	459.345	61.021	5007.25	4372.05	4067.72	3954.46	1931.12	2805.86	6275.71	3651.98	3232.44	2801.04	4729.93	3576.85	6110.32	4490.19	3609.5	8142.04	2973.22	4158.29	5813.79	3945.1	3135.19	2235.23	6089.61	3940.01	3939.53	3854.67
M201T411_1	201.057	410.789	14380.6	24230.5	21640.7	25168.8	22943.4	18177	29177	36096.4	22725.4	27995.6	18656.9	22980.1	23613.6	27624.4	29628.1	26467	25618.5	22654.3	30982	32120.9	23161.4	29145.6	39523.3	20711.2	21423.1	20746.8
M597T327	597.491	326.843	1729.17	3732.64	3695.08	4523.49	4188.72	4485.34	2628.26	2958.46	3147.22	2868.81	4023.31	2957.94	1814.82	2795.41	2909.29	1601.22	1361.01	1777.25	2621.31	3023.01	2946.14	2694.89	3819.69	2456.11	2817.74	2640.91
M233T53	233.012	52.929	14813.5	13093.2	14475.7	12275.7	11049.4	11507	15810.6	11648.9	16912.6	15022.8	33922.7	10867.7	26047	15791.2	12252.7	18823	15940.4	9926.92	21393.7	15805.3	12606.5	19787.4	13033.6	14166.8	14143.7	12878.9
M127T41	126.904	40.536	19962.4	20983.2	52668.5	21579.8	22888.6	25776.9	20776.1	15353.2	25347.5	24994	27200.8	18844.9	25942.6	20756.6	22634.6	28399.4	28025.2	19850.6	24911.1	19049.3	29738.9	26171.4	17066.5	30733.4	31642.4	31644.5
M762T341	761.579	341.114	9239.03	18076.4	10475.1	11479.4	10070.1	13746.3	8899.57	9733.64	7186.47	12368.5	10083.2	9309.57	8485.56	11077.1	18397.7	8811.82	8168.68	15240.3	10676.7	20103.2	23229.6	17228.3	11019.3	14653.3	14646.1	12914.4
M339T42_1	339.053	41.726	13874.5	1658.12	5459.94	6398.22	3515.98	4531.2	12655.4	4409.98	4087.63	7414.73	14639.4	5409.25	10565.1	7267.97	2492.51	6208.29	14153	2970.27	6356.05	5592.14	5020.54	2585.34	7229.99	4892.35	5226.07	4911.09
M334T648	334.048	647.951	21072.3	21539.4	16146.2	15244.9	13346.8	17521.2	17077.4	15887.8	21265.9	12798.1	15116.2	15739.9	23377.5	17084	18822.1	19103	22938.8	12349.3	22566.6	19110.5	16916	18174.1	17661.5	20252.9	19517	20149.7
M511T60	511.471	60.3415	41900.1	29533	52180.5	61505.1	85130.2	80433.6	52766.9	36501.2	62170.4	41689.1	60481.6	56355	42504.7	96729.3	44429.8	75701.9	49815.6	54559.5	55335.5	38778.9	74365.4	32944.7	43247	33107.6	33123.3	17269.1
M539T348_2	539.312	347.672	2577.32	2048.52	2663.32	1571.04	1697.03	2012.11	2557.57	1439.79	4482.59	1998	3968.19	2691.84	3376.98	1238.65	1929.3	3466.58	1933.7	2577.32	1343.49	2851.47	3164.35	2809.51	2320.54	2638.78	2318.58	2652.73
M363T40	363.089	40.213	1355	1326.41	841.484	2309.86	2032.94	714.707	4447.27	2541.7	1792.09	1421.81	1957.59	1109.9	4806.3	1152.4	1205.24	3191.73	4733.6	1282.67	1002.08	9910.49	1727.03	910.371	1400.13	2485.16	2167.72	2182.91
M887T101	886.617	101.248	23522.9	14159.1	22587.1	18825.7	19151.5	20217.7	18694.4	16455	16949.5	19924.7	29664.4	24577.1	36431.2	10699.8	26138.3	15200.3	30517.3	19147.8	28749.4	13549.2	7575.19	12344	10194	22706.1	19654.9	21612.5
M279T40	279.117	39.753	2814.84	2614.69	1829.8	1880.49	1711.1	1783.1	2592.69	4821.18	1117.2	3444.15	2880.25	2200.11	2563	2899.79	2512.67	2585.25	3304.78	2124.6	2170.47	5273.66	1066.22	1716.22	2152.49	2620.27	2400.24	2503.32
M269T546	269.087	546.081	9383.13	12508	23099.1	9768.76	3529.15	10105.2	18422.3	5623.32	13029.9	9176.62	24120.8	8162.61	16931.6	11185.8	11623.5	10356.7	17528.7	8036.81	10121.7	7706.77	17439.7	12601.6	7152.32	11903.2	10967.1	10949.8
M249T358	249.088	357.504	11129.5	1476.9	8381.17	12020.9	7258.83	7437.06	9875.87	5597.76	9457.61	7903.27	25388.5	9365.18	25080.4	9843.01	13104	11371.8	17442.9	8441.02	17890.7	6032.44	10262.8	3705.44	15196.3	10038.2	10049.3	9764.7
M549T277	549.341	277.263	4085.73	1887.01	2123.06	3137.97	1297.37	2545.15	2893.08	1040.98	4197.15	1677.4	5598.06	2349.63	5140	1186.93	1164.18	4267.13	2673.48	852.014	4392.4	1602.05	2890.91	3711.86	2137.4	2825.9	2823.85	2759.99
M553T54_1	553.282	53.738	2748.73	4491.47	4802.72	4125.07	2403.36	2468.45	7702.53	4343.02	7400.52	4526.28	6201.2	4008.01	6373.81	4643.01	2023.88	4501.52	2924.93	3075.65	9180.91	5107	1624.3	3628.34	8606.58	5612.32	3888.28	3782.37
M417T46	416.715	46.301	2610.01	2505.42	2170.76	1770.37	2358.69	1992.06	1510.03	3006.34	1689.66	2410.43	2041.52	4131.7	2065.6	1164.47	2894.05	1768.75	833.796	2331.19	2487.48	3144.38	2524.88	3194.25	3108.63	1823.45	1918.07	1823.74
M803T243	802.571	242.756	10145.1	9478.48	9320.86	10442.7	10124.4	10145.5	9615.51	16784.5	10782.8	9851.4	9680.29	10299.8	9916.42	9598.96	10762.4	15159.7	11669	8451.43	20664.5	15746.8	11213	9800.01	12530.9	12379.4	10586.2	10524.5
M236T41	236.007	41.182	8732.84	6116.08	7840.96	6979.12	2706.73	2241.91	9491.95	5511.65	5233.3	14199.2	23143.8	2223.91	22567.4	7037.82	4021.44	8843.81	9876.44	5415.79	9256.36	8950.44	3651.06	5351.65	19278.1	10603.9	10699.5	10957.2
M311T673	310.934	673.076	7622.18	19440.2	16291.2	16974.2	17456.3	15904.1	16384.1	15305.6	9673.51	13987.1	14187.9	16172.3	12713	13905.4	14460.8	15233	13157.8	14710.7	15366.9	14867.8	13761.1	16534.9	12148.8	10339.7	11938.9	11939.4
M386T667	386.041	666.579	2481.63	2477.02	4604.79	2419.85	3091.77	2776.18	2518.43	3226.34	4230.18	3220.95	3247.04	2632.12	4699.31	2643.75	4148.35	5148.28	3950.16	2921.27	2937.51	3092.62	2887.26	2015.08	1119.43	3059.42	3017.64	2406.94
M459T343	459.249	342.935	1378.52	1335.42	2045.19	3424.88	1305.23	2073.08	1651	2673.94	1866.56	2320.76	2931.3	3171.63	2110.99	1673.9	1726.71	1706.45	1550.91	2869.38	1996.42	3199.03	2083.76	2760.18	3923.1	1733.49	1726.84	1445.35
M235T35_2	235.1	35.462	1678.63	3022.58	2056.84	3009.43	1623.9	2146.18	1817.49	1456.83	2286.45	2185.85	3157.1	1928.84	3800.84	2232.88	3036.82	2821.2	4947.01	1119.41	3586.29	3005.86	1032.55	2767.2	1838.37	2086.87	2084.32	2037.12
M181T60	181.086	60.3335	11406.1	12277.5	5045.15	6494.17	2817.16	5444.97	8432.75	3228.33	13378.1	2923.44	8400.98	6963.66	8625.46	8190.68	5050.7	9830.18	5432.48	6090.86	9632.92	6106.66	2512.38	5440.27	9821.17	6409.43	6411.79	6228.2
M1149T239	1148.84	239.053	2266.84	1168.61	898.45	1441.35	181.432	686.727	5732.19	447.519	2300.49	1095.01	1302.88	1432.77	6430.61	1460.39	201.459	1498.4	7438.46	807.145	4493.15	1752.68	580.391	982.295	2723.65	1956.84	1956.28	2208.51
M532T650	532.067	649.676	3753.75	2341.78	4043.77	2013.31	2163.98	3311.24	3626.73	2457.4	4601.04	1670.57	3267.64	3032.58	3816.35	4189.02	3313.9	3267.49	5429.64	3002.24	3517.64	4070.04	1826.48	4233.57	3194.56	2486.19	2559.96	2562.54
M434T53	434.235	52.502	7388.07	5541.1	4025.91	9989.95	5601.96	4299.7	5483.97	9589.45	6612	6106.46	5836.71	6132.06	11279.8	5640.47	6236	5528.5	7809.37	5275.27	5108.42	6424.55	5640.69	6052.57	5368.69	7463.93	7058.62	7439.17
M259T56_1	258.767	56.322	7464.1	2460.4	5519.32	5685.48	3122.08	2893.88	6508.89	3618.59	8803.78	6110.49	5296.44	2517.81	6901.88	4069.44	1591.44	6071.25	9141.65	2086.3	5673.01	1665.43	4538.03	741.403	3119.14	5489.53	5545.4	5944.36
M165T232	165.078	231.9	977.662	508.974	283.718	834.359	704.069	1004.66	948.208	1343.57	896.753	810.716	1087.12	728.416	1049.33	648.413	944.087	1176.69	4581.55	381.036	881.002	814.7	1156.29	977.741	1060.81	1673.74	1672.2	2196.04
M931T339	930.639	339.382	1705	2071.1	763.498	1544.65	108.117	821.939	3229.11	651.589	3673.46	898.046	1887.15	988.826	3484.33	1032.91	441.281	1853.78	1812.96	849.055	2586.44	769.6	932.485	2170.55	2795.49	1708.33	1812.29	1714.03
M245T35_1	244.907	34.8575	5024.86	5419.16	2837.64	5197.41	3335.15	3200.9	3193.29	3460.14	3714	3698.42	4055.94	4207.03	3628.29	1952.3	3249.17	3012.7	4033.57	3400.3	5221.35	3800.9	3319.94	5613.79	4234.96	4128.11	3766.34	3761.15
M522T648	522.013	647.855	3020.89	2714.12	2470.79	2561.65	2647	2322.4	2848.87	2444.39	2543.48	2245.31	2772.25	2891.44	3323.49	2354.51	2554.86	3005.47	2594.75	2700.99	3347.09	3166.95	2592.18	2038.63	2448.82	2658.01	2432.84	2418.27
M169T96_1	169.123	96.395	9657.38	10761	13092.1	15207.8	11157.2	9500.53	12709.7	10272.1	9654.25	10446.7	9488.33	9810.68	13712.5	16187.1	7393.89	9372.64	6262.37	10681.9	12784.2	12630	14921.1	11047.9	15621.6	11322.5	12139.5	11116.4
M341T549	341.011	548.857	34986.7	5572.56	6485.2	5425.28	8362.4	8017.32	15834.1	3261.14	9405.6	11379.2	10203.2	6564.2	10345.1	5799.85	6957.92	5862.4	6076.12	16007.2	8136.78	5160.56	10431	4724.84	2806.1	7410.11	7758.21	7739.53
M548T648	548.129	647.863	5212.5	1561.66	3799.26	2009.82	2742.93	3816.51	3771.43	3342.64	4002.69	3186.54	4264.72	3987.16	3301.23	1392.91	3949.97	3893.35	3842.05	2478.63	3628.33	3927.01	3908.12	2624.89	2949.89	3720.21	3513.49	3591.75
M360T308	360.191	307.727	1674.94	2084.89	1066.69	6089.23	2184.46	1652.43	3098.24	6035.16	1749.13	7046.7	2677.7	3352.51	6904.79	2956.06	676.105	3661.77	1477.29	5065.9	7363.5	3054.36	1546.57	3823.37	3171.4	2093.07	2093.89	2146.64
M485T335	485.089	335.239	630.486	2271.37	1096.7	1686.23	2032.27	2031.2	1069.78	2978.49	3029.01	2161.19	1334.29	2765.18	1607.9	3851.25	2044.61	885.745	937.822	2423.28	1442.68	1267.06	3167.64	2361.9	978.15	1670.59	1697.28	1626.49
M448T60	448.167	59.505	5414.54	6071.71	3972.03	5224.51	4716.25	3558.88	4111.81	6312.01	4456.64	3542.24	2974.95	4674.59	3568.5	2726.67	2628.68	2102.74	1878.51	3423.03	4174.01	4779.83	4621.25	3682.4	3052.89	4772.37	4805.72	4489.05
M466T354	466.328	353.998	7625.49	6558.45	9444.09	7986.08	7765.52	8474.37	9272.41	5139.82	13026.4	6614.13	10762.6	8580.63	8047	9174.61	8510.37	9924.08	10257.5	8749.94	8404.2	9938.08	8074.98	13339.7	8651.48	8553.9	8606.29	8447.42
M520T400	520.293	400.487	1606.36	911.685	1430.23	2030.73	116.72	615.672	4733.84	189.572	2907.05	894.338	2051.29	1234.87	3466.86	1091.58	518.776	1701.73	4198.66	1216.89	909.776	1933.02	822.489	2618.64	1022.15	1410.69	1564.28	1441.38
M475T646	474.938	645.531	1165.05	1001.14	1227.34	1466.5	1407.15	1389.75	1455.11	1236.37	752.126	1155.86	1119.12	1262.14	1052.67	1025.3	1116.06	1256.81	774.34	1269.15	1476.24	1266.81	1409.4	1315.91	1582.32	1320.16	1446.03	1322.35
M543T349	543.304	348.788	4239.18	3629.31	3392.04	5139.76	3275.95	5468.04	5350.35	3516.47	6483.61	4535.92	8150.95	3940.93	6139.19	4424.71	4720.12	6586.3	5411.92	4998.96	4645.36	5884.93	4635.61	6545.42	5459.73	3780.12	3666.23	3787.69
M179T36	178.964	36.06	2207.13	2995.37	1165.86	2222.28	1245.04	1197.52	3003.3	2584.19	1832.67	2448.54	3442.39	1402.57	3329.12	2030.07	1145.31	822.294	2262.86	1518.97	2078.29	2850.76	1400.12	2098.41	3091.77	2171.82	2399.99	2424.69
M767T330_2	767.333	329.9	3677.23	3970.36	4504.82	4569.38	4144.77	3727.66	7749.99	4305.81	4059.27	2879.6	3400.38	4048.18	5751.08	5739.06	5023.53	4319.9	3232.88	5380.87	1978.78	2366.89	6014.11	3369.72	3429.73	4049.13	4131.35	4172.45
M243T89	242.907	89.167	1466.34	3883.89	2202.74	1811.86	2277.53	1260.47	1561.68	1877.07	1532.9	2239.62	1352.94	1881.09	1745.03	577.657	769.962	710.637	969.216	837.32	1283.9	2328.16	2707.44	3887.57	3580.38	2277.59	2236.17	2602.79
M646T338	646.37	338.056	3407.9	3742.04	2874.92	3155.74	4089.55	5821.4	3123.57	6110.24	2773.3	3755.99	3133.77	3849.75	3077.18	3238.13	2118.99	3730.94	891.146	4554.17	2033.84	4698.88	3193.65	4556.25	4513.65	4434.04	4266.36	4236.59
M908T335	907.532	334.577	12133	6380.91	4118.96	6451	4300.73	7406.98	4949.33	5673.1	9257.82	5801.52	12840.2	4303.91	12182.2	7484.66	6859.39	6775.21	6143.46	2879.51	9517.18	6589.18	6776.37	6871.31	9644.87	6285.85	6152.84	6285.52
M158T554	158.118	553.83	7717.28	9025.4	9489.04	10453	12385	9107.99	10307.4	12006	7354.55	8608.67	8106.57	10146	9735.12	9748.84	10203.2	8140.7	9235.1	7709.09	10216.6	11166.8	10601.4	9526.88	12220.4	9795.64	9795.89	10052.8
M170T647	170.043	647.289	38066.9	26936.2	25996.8	22204.3	18147.1	25287.9	24205.9	21793.8	27899.8	22408.7	19666	18902.3	32344.5	24783.4	27719.9	32678.6	32777.2	18759.8	30500.1	24762.6	28575.9	24417.1	25772.4	25784.5	25791.7	23772.7
M974T191	973.664	190.984	9382.38	2394.34	2550.75	2469.7	1457.19	1686.58	5204.79	2178.84	5765.81	2365.96	7661.96	6797.13	3263.59	2360.2	2076.44	7054.7	2676.97	3977.91	3760.47	2971.77	2966.69	6232.52	1831.2	5303.99	4090.93	4899.5
M429T85	429.193	85.013	8122.12	30795.8	12291.9	29161.7	83076.3	26395.2	27190	218439	7259.69	46870.1	6698.42	4229.95	5343.17	3073.06	6758.04	7800.48	7823.96	40471.9	9137.37	32131.9	14008.1	20876.5	23229.3	30858.2	27960.8	30656.6
M607T386	607.037	386.487	260.713	291.15	260.831	175.388	359.804	599.634	1537.74	335.587	707.506	721.633	1268.12	129.335	4122.27	3835.1	1342.98	2081.57	661.174	821.307	869.494	560.751	771.101	687.087	915.468	734.416	1079.5	742.46
M293T49	293.141	48.5465	2261	5387.97	1662.65	1673.29	810.532	7349.6	1883.42	4620.09	2166.82	5109.2	2661.48	6975.17	3402.4	4081.87	1993.49	2952.77	1579.55	3963.68	2245.58	11204.5	2751.51	7333.83	10085.1	3393.4	3679.18	3673.24
M467T60_1	467.151	59.7085	9619.54	20692.7	11359.3	11467.4	9872.31	5583.54	11439.1	19727	8561.96	8841.61	8123.1	11492.6	10583.9	6061.5	5795.81	1257.44	3770.88	10915.2	5751.08	16473.7	9938.94	13360	11626.9	9303.66	9371.33	8589.13
M773T311	772.639	311.19	6663.54	7253.33	7362.4	6651.18	11391.4	11286.3	7562.8	10161.2	6814.7	5741.66	5235.8	7732.72	11791.6	6840.81	8378.86	7422.45	7377.8	9874.36	6872.33	9691.88	11970.2	11342.3	9131.06	7147.08	7698.91	7691.22
M600T337_1	600.371	336.935	3890.11	4996.76	8291.03	12039.7	3184.56	3990.61	1928.9	1714.37	1754.66	8378.55	3093.89	5615.12	2266.59	7140.41	7155.29	3590.58	2177.2	8930.53	4639.86	5093.03	2635.65	2639.29	9209.04	7341.74	7341.49	6713.39
M321T39	321.043	38.736	332975	191043	127038	118377	39045.8	178300	159419	119562	212309	195036	483262	198806	257720	224181	160701	169217	292854	210184	201222	83658.2	63450.5	235211	170979	202031	201885	206508
M177T780	176.917	779.774	5923.72	5937.6	5282.69	5287.72	4265.05	5814.91	6415.31	4745.25	6167.4	6127.42	8129.14	7508.86	6784.35	7150.01	5847.92	7208.68	7496.52	4847.87	7594.6	5788.48	6629.21	4302.38	4717.25	5867.36	6040.07	5900.41
M333T411	333.104	411.04	465.907	1300.73	768.448	2547.99	1425.06	1346.19	1847.38	1118.01	414.165	814.841	191.302	849.957	165.902	737.031	618.625	156.024	172.786	295.686	505.191	487.391	240.311	214.163	621.428	1143.18	836.362	858.775
M223T55_2	223.028	54.653	19282.1	22572.5	20986.4	19129.6	25880.1	16434.7	26956.9	14557.7	34192.2	20043.4	16162.9	19165.3	25234.2	8890.97	26148.3	31932.1	27583.3	13354.3	22517.7	23074.9	27438.2	17649.2	25198.8	12911.2	14443	14494
M166T47	165.894	47.07	9215.25	9863.49	9140.75	8363.08	6659.08	7707.83	5062.55	9194.64	4955.24	9392.06	8286.59	10081.3	7466.29	6266.61	7473.87	7788.64	7395.9	8351.33	9183.87	10015.7	7834.99	11272	6502.37	7303	7485.78	7485.6
M751T651	750.979	651.492	19956.3	23897.9	19779.2	21712	25974	21992.6	18183	19201.9	17728.2	18725.8	17201.6	21838.2	16911.9	19224	20102.1	22388.7	21379.4	18759.1	24221.7	22408.4	22690.4	23523.8	20540	23311.7	25125.1	23330.2
M144T333	144.045	333.442	3141.31	3650.4	1706.1	2086.84	4258.88	3458.72	4726.05	6527.47	6101.84	3159.07	7279.38	2528.05	7438.72	2226.83	5989.45	5073.47	4254.33	3663.56	6888	4591.01	3546.96	5605.41	4315.74	4361.79	4785.9	4348.85
M119T406	119.035	406.142	28382.6	25840	29629.5	18577.7	25460.5	29074.1	44792.8	29921.6	39411.7	27287	51428.3	28922.8	44590	36795.9	34179.5	52529.9	51913.8	35753.5	30322	49665.1	40498.8	30410.3	55687.7	27809.9	31599	28298.5
M582T301	582.376	301.212	75312.5	76925.2	163027	38890.2	179037	123014	111896	148024	137443	109479	141586	46855.4	155550	123784	204081	66383.1	209227	135559	133218	64121	135803	172744	166130	150169	134153	148865
M145T414	145.05	413.818	4808.89	6531.09	5657.56	9477.66	8320.17	9015.5	4055.08	2192.53	3000.2	10234.2	3127.06	6593.49	3244.66	3872.98	2006.36	2445.29	2185.62	6703.04	11810	3678.79	6789.64	1407.6	2689.29	5149.3	5149.59	4981.16
M297T343	297.242	342.933	1752.18	3853.42	4488.29	4628.65	947.59	3278.4	1638.6	2332.59	3208.07	4908.54	1237.9	2577.88	3424.31	2267.77	1174.06	3036.74	1367.86	4143.54	3032.83	3014.97	1699.38	1574.09	3134.53	2788.25	2925.1	3246.63
M216T54	215.929	53.727	1623.66	2760.49	1262.42	1721.22	1135.9	1923.96	1142.55	2572.34	1994.1	2732.35	3054.68	1496.25	2862.47	1457.98	2208.85	3256.74	1329.01	1103.63	1936.02	4818.82	1549.35	2897.36	3194.27	1288.82	1291	1068.67
M466T648	466.126	647.85	5427.62	3835.83	4778.44	5128.49	3765.46	5059.73	5003.01	3647.8	5410.68	2677.11	4643.53	5110.46	4811.05	2514.94	6340.63	4998.09	4415.88	3436.63	3841.79	4663.89	4904.29	4580.26	4654.67	4752.13	4554.63	4554.57
M903T345	902.609	344.725	9080.76	7570.99	5511.24	6885.81	2612.69	3612.7	14788.4	4282.49	14501.6	5524.79	11200	4551.95	16988.1	2783.61	1231.54	7616.99	11539.4	2829	10352.5	4677.65	4031.58	10334.1	11086.8	8427.88	8419	7819.17
M595T444	595.287	443.684	3102.33	4534.76	4137.94	4003.83	3276.45	3930.14	2541.78	4881.46	4320.59	5738.82	4475.85	6112.04	4015.72	3529.89	3876.86	3533.57	8379.19	4638.55	7932.3	10084.4	7263.19	6888.68	7214.68	3523.61	3757.13	3534.84
M477T58_2	477.465	58.463	2091.32	2056.91	2896.07	1293.24	2140.75	1663.27	5069.48	2589.64	8309.87	2923.92	6818.92	2789.28	3871.81	7580.53	3130.96	3520.88	3595.95	2938.45	2716.99	2805.67	2036.4	1303.72	4163.74	2865.9	3021.07	2862.35
M321T80	320.851	80.189	1256.51	1926.74	2601.32	1219.3	2536.29	656.784	1793.06	4710.93	1492.23	2008.76	860.236	2198.25	690.176	1468.59	1418.29	1581.03	1505.37	2144.19	1853.68	2058.96	2478.99	2395.19	1785.51	1361.55	1360.73	1233.95
M87T75	86.9394	75.115	2697.18	4137.9	3657.03	2589.5	3136.95	816.154	2141.68	5064.59	2312.72	3795.17	2528.14	4493.48	2412.9	1596.03	3143.68	833.291	647.745	2838.44	2317.7	4354.14	6085.75	7942.33	4483.82	2718.99	2441.04	2403.9
M763T342	762.582	342.315	2734.33	6000.48	6999.7	4556.29	8099.49	7590.32	7795.88	2846.43	6589.95	4445.81	5537.88	7077.37	3778.62	7416.58	8942.22	4139.55	4652.96	6760.63	6978.23	8316.68	8289.71	7685.54	4892.94	5020.02	4429.24	5038.22
M519T330	518.986	329.809	4113.54	2774.35	5592.37	3729.97	7723.27	3666.51	4138.57	4243.96	1561.6	3188.25	3820.9	4020.44	5703.53	3654.9	4740.07	4203.53	2898.6	7602.52	3720.61	6210.49	7703.57	4337.36	3288.36	4070.98	5362.91	4001.49
M560T55_1	560.234	55.431	823.412	2082.71	1658.03	1699.82	2292.23	1941	1385.26	4107.56	1263.98	1464.98	1821.75	807.847	1067.33	1140.81	2470.18	914.369	567.383	2781.77	913.208	2721.96	2377.83	3458.38	2243.29	1186.23	1180.98	1065.31
M632T804_1	631.804	804.181	4137.57	5364.67	5397.4	8542.6	4989.66	4979.77	1766.3	4625.3	3720.41	5520.7	5601.21	5361.81	4518.35	5176.45	3651.48	4257.11	5083.08	4129.05	4422.61	5258.72	4399.6	4075.23	4613.49	5230.77	4647.83	5353.22
M803T255	802.512	254.563	2474.87	5007.09	3049.1	3096.05	4688.17	3280.07	1748.13	3640.61	3222.32	2425.5	2932.56	4330.11	3939.63	5084.2	3240.82	3259.01	1775.92	3099.5	2566.57	3949.58	3291.84	3921.92	4226.37	2644.25	2640.1	1653.83
M515T380_1	514.975	379.663	4425.01	1327.87	2482.97	2309.63	2154	1601.48	3830.97	5287.64	4354.65	3131.66	5751.67	3281.16	8117.74	6829.72	5669.11	4165.58	8280.61	4019.86	4701.44	3231.57	4453.06	4513.61	5468.34	3125.9	3806.26	3841.88
M286T331	286.154	330.506	664.631	1181.45	1356.81	1231.79	1194.32	949.264	1155.36	1358.34	899.601	909.678	953.296	1928.69	945.587	530.312	1098.01	980.969	935.486	1454.92	2045.18	1635.61	3650.22	2025.14	2679.07	783.184	844.625	786.046
M287T172	287.168	172.438	7779.43	10058.5	5061.03	9998.93	3267.93	5223.41	9041.71	2095.44	5958.29	8054.82	14908.4	6262.69	8574.24	7091.98	4065.45	10160.8	8354.06	2678.78	9166.11	6495.06	3697.26	7670.31	8896.28	7110.81	7107.44	7445.6
M320T40	320.009	40.368	21332.3	14454.8	20675	8562.93	21183.4	15455.2	19109.9	9667.65	9644.59	20872.5	23352.8	10174.8	20294.6	14907.2	20290.8	21984.4	35862.7	23365.3	24611.8	12077.7	29908.3	7931.61	7525.99	19407.5	19432.8	20073.1
M162T47_2	162.377	46.903	7633.96	7678.76	6500.8	7325.67	7219.68	7496.15	5198.95	6709.52	5803.74	8395.61	6673.07	4520.33	5342.93	6138.23	5409	1915.03	5569.19	6007.59	7879.83	7420.71	7003.68	10500	6734.77	6341.96	7242.89	7236.81
M457T84	456.914	84.379	9997.69	7349.96	18651.5	15205.2	8631.38	8874.41	6177.91	17770.1	11702.4	9812.88	5677.43	14842.7	4766.23	15875.9	21308.5	3010.1	8163.42	15201.9	10538	9871.29	9942.96	18667	8639.17	6366.18	6481	6253.94
M300T1290	299.97	1290.36	10759.5	13203.8	10881.6	11282.5	10473.8	13419.6	14643.9	9313.85	13349.5	11859	15221.6	8779.89	10313	10029.5	11849.6	13636.4	13023.9	14755.3	10017	10958	10697.6	8854.9	10255.1	10491.2	10351.1	11299.8
M393T40	393.063	39.7885	11578.7	10163	4728.85	8792.4	4404.21	4896.11	23409.7	11088	9655.39	9889.14	15433.8	3559.33	15290.2	4877.24	2001.88	10048.4	15754.4	8929.48	6918.57	6572.1	3794.35	7885.74	16267.5	9045.17	9290.67	9034.62
M1019T659	1019	659.324	10901	6990.72	10601.6	11055.3	11049.2	10698.4	5837.38	10839.9	6453.19	6593.48	5093.19	11976	8947.99	10319.3	11679.3	6274.11	6340.48	10890.4	11060	12226.2	8410.51	12566.3	4939.26	10345.2	10368.9	9826.06
M355T92	355.203	91.5035	8368.31	6536.35	8495.38	4938.66	5681.72	10417	6154.77	2184.09	6766.59	6341.4	5904.76	6248.85	7384.12	12056.9	10173.1	10693.5	7272.59	7870.44	8178.52	2501.99	4131.4	2865.92	3209.27	6932.82	6338.01	6332.98
M367T101	367.013	101.194	4275.38	3885.67	6060.23	5056.32	5282.5	3719.63	7054.88	4988.79	5111.29	8756.64	11682.7	5420.07	6162.24	1099.08	4432.6	6329.81	8246.6	3717.53	5747.96	3489.28	4179.59	3985.11	2338.51	5887.67	5877.61	6778.98
M1151T657_1	1150.51	656.949	5948.95	6663.97	7070.11	7409.51	5798.58	6794.56	7110.92	6014.62	7500.46	3487.65	8288.78	5441.33	5362.16	5987.27	5696.66	5184.14	8554.44	6442.88	6054.96	4076.2	5695.07	7524.34	3262.85	5389.45	5933.17	5363.9
M423T379	422.873	379.468	17160.6	3665.98	7317.31	6834.88	10715.5	16672.5	18494.3	11442.3	18049.7	15463	34287.3	12685.7	26398.1	39491.5	19022.8	17597.8	10119.4	16041.7	15804.1	14664	15539.4	17896.4	13510.2	10881.9	14523.5	11252.3
M97T325	97.0038	324.55	21809.4	20130.2	18260.4	15813.9	17936.7	19456.7	17147.3	17107.8	21751.9	18325.5	22242.9	18953.2	23560.9	17327.6	16774.4	22227.1	20115.2	17922.1	20753.9	21839	18174.8	18218.4	17928.2	17798.5	17234.7	17204.7
M286T54_2	286.037	53.759	3185.36	5656.9	2269.13	2270.73	3293.53	1605.4	2705.96	2128.28	2148.4	2606.09	5667.56	3299.81	4714.03	2277.27	2831.75	3810.23	2127.37	1218.7	3156.96	3188.3	2503.14	2314.98	2286.75	1666.15	1816.32	1630.67
M189T52	188.986	51.897	25557	24408.6	28422	10952.5	15605.5	2400.08	25088.1	15406.3	19903.7	5984.02	35073.2	12636	28829.3	2580.05	17431.3	45595.9	27837.9	24743.9	12952.7	22538.2	13347.1	35763.2	13585.8	22793.5	22204.8	22775.9
M593T278	593.367	277.89	3897.5	1645.78	1316.95	1785.73	1787.17	2146.02	3786.46	928.654	6809.49	2649.64	9509.23	2430.24	5144.73	2877.66	1406.7	3210.26	3816.15	758.044	4190.9	1644.43	6799.13	2813.93	4174.93	3155.34	3355.65	3151.81
M633T659	633.034	659.346	3.26703e+06	3.23212e+06	3.18418e+06	3.20085e+06	3.26818e+06	3.0816e+06	3.20671e+06	3.13573e+06	3.31972e+06	3.20099e+06	3.35001e+06	3.47932e+06	3.34527e+06	2.97253e+06	3.38066e+06	3.51804e+06	3.35652e+06	3.0405e+06	3.36625e+06	3.30519e+06	3.47557e+06	3.25934e+06	3.25697e+06	3.09476e+06	3.11084e+06	3.09493e+06
M806T63	805.577	62.609	9282.43	8621.18	8456.09	8554.83	7146.71	6833.73	9104.13	8537.25	6558.68	7892.33	8907.57	10561.3	7732.51	8674.73	7142.05	7154.2	10312.1	3998.53	8959.21	11106	8478.17	7860.52	9318.47	8332.1	8332.56	8394.39
M322T292	322.062	291.979	5712.08	6638.82	5297.36	8365.63	7523.11	5456.46	6020.33	6103.11	3361.91	8490.53	3858.28	3508.3	3819.2	8630.1	6895.79	1718.42	942.428	5825.53	5557.77	5759.94	2329.42	4074.42	7805.15	6254.43	6026.58	6029.27
M961T659	961.046	659.353	362234	362972	364054	366337	360661	353052	370488	343260	374537	371718	378165	388672	374797	322636	380450	395388	374948	340215	377834	367344	392248	364979	370676	343288	343817	343816
M146T353	146.028	353.026	9967.52	20469.9	15903.6	16232.7	19209.2	13685.3	12453.2	6828.59	5771.47	21407.8	11027.1	22047.2	11870.8	4325.59	5560.74	5151.29	4863.9	18816.7	22173.7	11844	21560.1	3619.01	10318.6	10385.2	12453	12464
M569T241	569.332	241.136	7576.38	9819.62	8303.82	7996.84	2658.96	4668.5	35773.2	1362.65	14704.6	8805.58	42606.7	11855.2	27392.7	4911.29	2322.91	22009.5	21845	8994.21	18819.5	9792.88	4080.03	12759.5	18524.8	12418.2	9901.32	9618.41
M447T332	447.294	331.571	2262.96	3466.54	3309.14	1634.51	2405.55	2181.41	9690.74	2794.98	6169.84	6257.69	5981.52	5397.76	6210.23	1507.83	1375.31	3792.33	3576.44	2085.73	4124.76	3957.65	2310.87	2049.59	24897.5	3752.9	4686.9	4719.09
M479T61	479.335	60.984	2187.96	4285.56	2422.43	5136.65	4532.3	4738.84	2916.93	2668.66	2216.04	4101.27	2832.01	1952.53	3080.99	3300.71	1948.98	2008.36	4075.72	5175.13	2678.09	1524.17	4246.78	4519.88	5263.2	3804.93	3555.88	3614.49
M896T335	895.53	334.6	10913.9	3879.53	3024.5	5986.73	3993.46	7463.9	4325.77	4419.77	7223.16	5692.22	10257.4	4159.17	8083.13	6568.84	6011.61	7186.19	5739.3	4443.8	7710.91	6119.69	6584.75	4972.47	6343.98	3851.43	5900.54	5933.39
M357T60_2	357.201	59.752	6498.68	2745.23	6552.21	2332.15	4425.23	5763.12	4022.08	994.759	5357.31	6104.23	3912.49	5552.14	5888.93	6907.76	7622.17	6242.34	3902.29	4888.34	7717.17	5198.16	5769.02	7246.4	2152.12	5047.28	5021.55	4236.63
M442T333	442.243	332.875	6238.49	2147.92	4450.44	4996.42	457.446	1428.44	8559.22	870.661	14482.3	5035.31	10853.7	2976.78	10362.7	1969.6	688.604	7031.56	9348.82	3562.05	10064.5	3818.61	1619.43	6689.87	7398.12	5243.26	5265.69	3578.35
M497T400	497.311	400.178	106628	80064.3	80193.8	126360	18757.9	40582.5	352274	41506	378653	140983	233297	69801.3	299280	71395.4	21958.6	153835	289052	88478.2	134763	156502	66832.8	211902	236333	139077	141727	140636
M534T55	534.486	54.979	910.063	1112.38	1482.77	753.329	1778.19	1234.45	863.688	1741.01	626.046	1615.67	811.239	1399.24	1123.23	1035.53	1447.83	1224.33	1385.1	923.826	1640.48	2189.9	1490.78	1230.03	1522.1	860.163	849.393	795.714
M304T84	303.68	84.0955	10858.4	6856.26	12896.9	9488.17	14869.2	9820.72	8816.81	8752.31	6927.37	10074.6	12881	8215.23	7776.68	11817.5	7294.39	7489.66	5672.89	8070.22	8498.31	14082.4	16684.9	8116.43	6549.04	8030.75	9775.34	7924.52
M288T53	288.054	52.654	3052.48	2368.56	1394.26	1638.34	3233.42	4399.9	1439.28	3277.66	3990.14	1243	5685.58	1451.23	2334.43	3898.37	1823.4	4114.61	3921.9	3063.73	2456.58	2333.59	2817.65	2843.6	1535.12	3415.23	2861.65	3388.89
M292T33	292.035	32.715	1977.03	1465.71	2564.96	1381.38	525.188	406.523	2309.96	549.048	1880.12	1031.9	2294.27	2272.73	3151.9	1120.92	1134.54	1908.31	2135.56	1246.14	1479	1306.61	1028.82	2657.7	1611.5	1695.88	1621.91	1697.37
M424T380_2	423.961	380.071	2255.37	1012.28	1890.93	1148.91	1751.26	980.834	2599.59	1800.35	2576.54	1914.67	3000.68	1982.6	1236.42	4697.49	3636.34	3523.84	5559.61	2343.89	2285.06	2032.16	2017.18	2501.02	1991.38	2284.29	2515.38	2321.01
M861T651	860.994	650.874	24365.1	24090.5	25946.6	23203	29308.7	25381	26190.8	24636.7	28322.5	25724.9	25854.4	28110.1	29540.7	24984.5	27120.5	31062	46359.2	25507.3	24528.7	24828.5	25265.3	24293.4	26872.9	26842.5	26594	26843.2
M245T413	245.006	412.994	2484.95	5570.72	2392.82	5326.2	4163.9	2355.82	1164.94	4060.43	1717.31	2568.58	3024.58	5116.16	6207.34	2182.85	3881.13	2687.18	3012.71	4348.25	4438.14	7250.53	5804.64	9925.34	5609.88	3782.56	3760.52	2944.98
M303T336	303.231	336.432	2181.51	2086.2	2661.16	4548.96	2461.04	2973.36	1766.9	2637.77	1505.67	2421.2	1707.07	2403.3	2548.3	2233.17	1676.37	3028.26	2432.53	1707.56	2348.85	3554.19	2066.57	4060.93	8936.63	2677.25	2867.1	2726.86
M397T54	397.094	53.8415	4752.59	4151.93	2004.8	2962.47	1034.77	2812.14	3511.59	3049.06	5178.93	4078.95	6351.44	2501.87	3024.04	2018.19	4191.08	4732.33	1257.45	4408.1	4558.6	1858.85	1386.93	3194.15	4457.34	2644.69	3685.12	2354.45
M227T247	227.103	246.932	52664.4	52830.4	53133.8	78221.9	95364.8	76145.7	46940.6	80275.2	67682.1	74887.4	89000.3	123082	67299.8	68893.4	66389.1	71110.1	69428.2	70751.9	115943	156359	128911	79561.1	93520.5	57686.3	67395.9	59598.9
M156T1204	155.924	1203.97	15293.9	34009.6	40071.4	64769	49537.4	37506.6	11400.8	14831.6	46159.8	32382.4	27863.4	39656.3	15300.6	45613.8	3006.04	11813.4	49750.9	39594	63637.6	29428.1	57471.6	13013.8	15997.5	48209.1	44092.1	43996.5
M239T58	239.128	58.01	9010.72	6263.39	22594.8	6936.32	11293.7	5907.97	8188.59	7455.02	6906.39	10824.1	13836.9	12046.1	16306.6	8344.56	8554.15	10909.4	13885.8	11892.1	6258.35	8051.2	12742	14232.5	5913.25	7338.13	7819.05	9019.6
M377T41	376.875	41.275	4871.91	4032.15	9492.29	3494.47	2484.7	2982.58	3902.85	2098.25	5587.17	3961.25	5282.36	1266.63	8574.85	2251.76	3582.33	2876.35	5117.12	2447.88	4257.3	2801.71	4109.02	1525.25	2179.16	6020.61	6031.02	5029.76
M255T433	255.161	433.363	33957.6	619.102	32942.3	845.932	35084.4	32358	1418.07	1202	1028.7	1030.3	857.919	508.557	1747.56	566.908	32802	592.428	821.34	31932.3	570.679	633.846	348.667	787.329	977.706	698.03	791.881	699.264
M116T545	116.071	545.308	77940.3	108180	89716.7	117170	113149	96370.3	95208.7	151129	101226	122569	99672.3	96470.4	101865	66336.7	112457	82041	102053	107322	113726	119534	124916	110528	102510	94301.7	94317.7	97928.5
M407T343	407.278	342.615	28221.4	58256.9	32495	58721.8	14345	16778.6	98538.7	20834.3	257074	52619.8	101930	36718.3	163859	21984.9	11896.2	79494.2	57329.5	20709.7	34466.1	62683.1	41277.6	86873.2	109213	64494.2	64465.5	57976.6
M491T60_1	491.151	59.591	9412.7	12517.2	7467.2	8625.12	11280.4	5510.66	6433.76	16485.2	7812.52	11742.9	7777.87	9694.49	9062.76	6565.04	3611.99	3430.3	2959.51	7360.66	4730.13	9338.38	9533.92	10043	6134.64	9417.64	9444.78	8671.46
M781T62_2	780.588	61.606	7595.07	8185.89	3961.87	9167.99	8247.89	6727.7	6015.61	7719.17	7544.65	7836.64	6383.4	6800.52	5523.42	9874.25	5706.55	8742.74	7018.15	7672.2	11120.4	11009.9	9358.32	9767.59	10936.1	7648.9	7663.24	7493.24
M275T550	275.053	550.014	5175.66	5825.66	7226	7780.06	4328.69	7190.91	3153.73	4343.67	6753.41	2298.25	8309.38	7940.03	7302.83	8865.72	6885.07	8273.14	4616	7437.66	2261.03	5209.02	5822.51	8259.75	2396.36	3848.74	3849.59	3917.84
M684T338	684.346	338.161	2098.38	1211.59	1522.99	1140.28	1278.42	2374.94	1225.59	2289.93	1680.85	1921.78	1179.39	1374.35	1150.03	2491.23	1228.42	1334.1	356.484	1935.13	1239.48	2007.58	2432.83	1691.21	3256.21	2191.99	1587.12	1547.49
M100T1294	99.9254	1294.13	49603.7	31238.4	30754.3	30481.2	33698.8	23303	29533.1	35884.6	44854.9	17823.8	36004.9	33035	23380.7	31092.2	30448.1	31843.6	63207.3	31676.2	27716.9	23204.1	22229.6	28805.4	27978.3	31884	30837.5	30851.5
M701T659	701.02	658.742	32769.4	37447.5	34375.2	27670.4	24229	36955.4	36767.4	34993	38317.7	37492.8	39299.4	37501.8	40349.6	16308.2	38297	38001	26508.1	34854.2	37668.3	38661.6	37795	25511	42287.3	36040.4	36364.2	36365.5
M876T308	875.671	307.818	3896.27	6110.27	3635.64	4178.13	5031.7	8873.26	4225.12	5542.62	3726.08	5519.23	4331.45	4452.05	3853.66	4019.84	3966.81	3086.5	3431.46	4366.85	4192.25	4901.57	2317.95	4516.03	9009.54	4364.78	4199.31	4199.19
M123T175	122.975	174.95	43335.2	69402.6	85484.2	76109.3	85209.2	76166.3	72323.7	160719	93039.5	184917	79415.9	85043.2	67254.2	77569.7	52398.4	87569	151356	44240.7	205139	81477.1	77387.7	53142.6	84568.3	84447.7	143093	94496.5
M1135T655	1134.99	655.42	4089.23	4638.24	4435.97	1570.44	4492.22	4602.01	4745.92	1421.45	3338.05	4310.58	2045.45	3967.09	5038.56	3911.51	2309.45	4777.53	3002.84	3770.98	3713.81	1595.33	4529.34	4147.2	2596.82	3556.72	3318.54	3325.2
M315T326	315.123	326.476	1196.95	1087.1	784.96	1652.03	4225.2	537.287	1089.18	2509.61	874.295	1200.42	708.856	1335.02	528.287	768.822	898.682	635.428	521.469	769.731	4461.35	1251.59	934.848	2483.17	765.801	1057.59	1057.7	1046.06
M873T330	873.339	329.734	1842.6	3709.54	2065.45	2830.46	4686.77	4374.63	1966.09	2240.6	2194.04	1868.79	1833.47	1930.71	2528.34	4445.44	2021.64	1680.73	2021.29	4509.43	2172.43	3237.02	1473.52	1933.57	4476.37	1931.58	1738.27	1736.92
M127T656	127.001	655.725	17885.3	32680.1	7875.23	24203.5	12317.2	21073.7	17672.7	18781.1	19358.7	12340.9	23461.1	26041.3	18400.4	19746.3	13104	37005.9	17987.2	15678.7	28097.3	32087.5	18310.7	15451.6	17150.2	23135.4	26300.9	26389.1
M1093T60	1092.85	60.231	2163.91	2334.28	3248.87	3401.49	2389.21	2594.56	1732.28	3029.24	2698.49	2853.71	2883.96	2719.33	2424.25	4330.5	2483	2993.64	2585.17	3444.09	2826.14	3480.49	2913.14	2628.49	2700.43	2566.79	2569.11	2642.57
M290T36	290.139	36.1845	8841.46	3981.89	5622.38	5631.76	4049.04	7524.41	4019.16	5952.65	5821.34	1179.79	7122.52	7928.5	5702.84	5086.22	7507.48	5093.22	8705.38	6117.86	4191.42	4400.26	8703.55	4867.33	2569.86	3982.01	4168.93	4167.83
M501T261	501.297	260.618	2930.89	7838.87	4780.66	3029.46	4610.79	5227.74	4305.79	12003.1	3373.66	3243.8	3677.83	5664.51	4337.44	4005.45	2464.76	2806.24	6583.89	5153.99	4722.51	6577.46	3566.64	5694.99	5205.88	3785.07	3224.48	3778.81
M1043T659_1	1043.05	659.249	207698	209729	199576	200504	206323	197325	205467	192590	216628	200491	212719	218300	208906	178723	206543	219301	207939	185358	209766	211561	214691	211245	204217	195705	194444	195705
M602T334	602.301	334.069	161614	95788.4	83818.7	104502	86059.9	93010.5	124212	78284.3	147501	88809.6	110196	115258	101184	81859.4	131512	148326	116163	91475.3	122847	115911	166068	146708	109070	90098.7	91320.7	90109.2
M421T61	421.116	60.963	2689.15	5161.86	244.11	4006.12	744.303	689.812	2220.65	4894.23	344.354	1085.14	982.039	846.848	479.204	929.66	764.847	594.395	1023.71	2532.41	1306.41	2228.74	489.766	1614.73	751.983	1947.19	1164.38	1135.2
M415T36	414.978	35.6995	7276.97	1968.17	2034.28	1885.73	679.543	2473.48	3197.88	1151.97	2578.2	560.347	5766.04	2641.24	2650.11	1125.03	1409.49	1726.47	1777.62	1321.61	1796.99	1165.01	3017.84	6310.65	663.787	2443.5	2367.61	2611.91
M511T656	511.024	655.726	8781.68	7560.68	6328.76	7982.97	7894.97	8954.5	14717.1	9448.77	11873.9	8225.94	17543.9	13275.4	11508.6	6352.02	14347.1	7513.27	15900.7	8199.51	14360.4	13639.6	16580.1	7309.77	16382.7	11400.5	10642.6	10663.3
M1016T659	1015.71	658.745	6532.22	4360.65	5908.53	3268.22	5759.44	3280.2	6310.49	4668.26	3747.85	4357.37	6690.27	5133.85	6682.61	2486.91	6429.1	5134.72	8239.21	4804.72	6259.63	5979.93	5304.94	4977.83	5283.93	5732	5643.93	5732.6
M199T36_2	199.362	36.151	5826.97	1970.91	1653.04	1455.36	452.748	2547.23	2038.82	1706.13	3951.02	2853	9938.19	2561.23	3622.27	3024.55	1323.34	1872.92	3575.07	1834.72	3167.28	1686.11	831.06	2917.48	3421.65	2166.61	2180.65	2118.62
M433T61	433.294	60.885	4250.77	8266.07	5123.53	3557.02	442.548	3137.94	7462.04	5517.02	4714.44	2967.04	9826.94	4379.4	11550.1	5216.91	4930.94	5253.95	4241.81	3918.01	3985.97	4826.84	3767.16	3617.05	10640.3	3543.66	4012.42	3510.96
M285T57	284.777	57.055	7241.65	2005.68	3124.31	3097.79	3282.72	602.433	1937.4	1182.45	4636.16	2169.8	2378.76	1757.73	4539.35	3607.72	2306.42	4131.58	3315.33	2102.76	2450.2	1248.48	2407.81	2261.18	3126.78	2499.38	3010.9	3006.3
M603T301	603.347	300.632	13877.7	27534.6	37098.9	19172.7	29387.3	30702.8	14483.4	30379.2	49274.8	12635.8	24062.3	11830.6	9016.12	21645.3	26067.5	11874.5	28928.7	44047.4	17245.8	31129.1	68390.6	26412.1	41205.6	25559.3	21927.9	23041.6
M113T175	112.999	174.96	58821.3	41967.7	2345.71	2835.9	5058.93	4899.52	3495.31	1471.47	57570.3	2497.6	6943.64	5061.74	57681.7	1682.99	4552.01	61858.8	2029.7	3132.94	48464.1	3675.89	4040.34	2263.7	33299.9	2206.16	2148.82	2485.06
M142T1157	141.923	1156.96	9248.74	5205.1	4325.35	5190.76	5220.3	4802.79	9186.19	5064.54	6443.53	10909.5	11124.5	5221.68	5510.6	1023.47	4988.71	5272.68	8323.3	5381.74	5308.65	7431.08	6309.76	4851.16	2647.59	8219.49	8333.17	9609.77
M530T801_1	529.753	800.876	2425.47	1838.43	2298.66	3030.45	3959.6	3370.94	1325.33	3469.08	2602.42	2360.84	2994.83	2654.97	1801.21	2595.75	1957.18	1702.76	2461.34	2009.84	2163.27	2161.31	3275.52	2902.29	1982.32	3064.41	2843.84	2857.54
M319T81	318.854	80.795	2243.14	5844.92	8662.52	4535.02	10061	2894.71	4421.06	13965.8	4016.99	4668.03	4133.98	5882.78	4352.89	5787.75	4108.79	6097.12	4486.04	6253.76	3585.06	5693.14	7047.13	5998.26	6136.14	5166.48	4129.76	4047.9
M257T307	257.077	307.449	2931.6	2841.5	5492.06	3991.9	4625.58	4312.42	4790.36	8461.88	3078.63	4689.96	3872.93	3128.05	2526.42	8537.53	4108.93	3183.62	2818.14	3821.91	4380.61	8182.19	4223.65	3456.17	4401.77	3403.27	2765.53	2800.8
M340T41	340.026	41.2115	1326.47	1436.41	1837.45	1790.83	1492.31	2139.81	1233.36	701.688	1456.51	2007.05	3520.88	730.863	2712.42	2188.74	2938.84	2205.53	1679.84	1795.59	2125.29	842.358	2620.11	1123.8	1406.31	2328.41	2281.3	2415.7
M204T52	203.998	51.736	1252.58	1812.39	2354.69	1398.01	1461.27	1179.63	2178.68	1553.03	2004.59	1199.53	5405.28	794.961	2686.71	1975.71	2271.46	1771.8	2174.21	595.224	604.585	1666.34	1937.42	2770.24	2199.41	1773.14	2142.47	1844.55
M872T151	871.582	151.122	68236.1	32440.7	89513	81873.3	41232.4	111570	42448.5	122346	60556.8	105386	65684.1	119453	69442.7	107035	31152.7	50876.8	77328.2	125241	107406	89447.9	86633.6	84275.3	51327.5	63979.1	75148.5	75146.9
M356T60_2	356.266	59.7365	2901.37	2514.84	2556.1	2608.8	4005.81	4089.5	3947.5	1865.95	3512.06	2641.95	2906.4	3198.07	2972.22	3309.51	3075.23	2817.82	2308.37	3530.3	2835.84	2267.87	3369.64	3607.74	4323.82	2710.2	2552.99	2710.22
M451T270	451.305	269.779	66661.3	61939.1	49919.8	47189.1	23145.1	28081.2	75274.5	40677.4	117707	32267	96299.9	64985.8	191317	16723.6	11228.1	36954.7	437389	45477.9	109846	26080.8	28125.9	24974.1	376579	54605	55124.7	61053
M832T63	831.59	62.6085	7519.47	8439.17	8867.93	10872.1	9979.92	9159.02	9986.67	11257.1	9219.69	10338.5	10728	9984.71	9598	9369.82	7086.84	6674.2	9619.51	8281.24	10400.7	9985.26	9826.54	9411.19	9648.43	10534.2	10539.3	10821.6
M385T54_2	385.167	53.719	6920.33	8771.11	7423.61	11412.5	4989.63	5660.01	4569.23	23124.4	6160.77	6184.09	10103.2	4839.44	2650.35	2191.15	2354.14	6049.82	4265.5	8140.97	5233.23	8303.4	6074.73	4805.26	8068	7606.83	7618.53	6747.83
M271T35_1	270.9	35.176	16051.9	28454.4	16242.6	23113.4	39769.7	16882.9	15537	2570.93	6260.88	39289	4693.65	45206.9	5967.99	2124.23	1742.69	1934.18	5663.61	26387.4	50640.9	10022.2	15222.2	3202.44	7793.64	17466.6	17461.9	18114.2
M298T49	297.744	49.38	2188.59	100.892	982.901	1204.92	316.339	448.49	1279.62	134.789	2155.03	508.77	534.352	419.881	1246.17	489.423	127.492	1355.08	1192.66	384.117	1275.56	181.721	477.566	275.436	531.638	1279.63	969.29	961.372
M946T330	946.007	330.493	2549.97	4052.53	4777.63	2842.84	4577.22	3103.58	2555.45	3223.35	2955.37	5046.35	2773.58	2890.88	2906.23	3998.86	3335.16	3698.93	3275.69	3335.44	3242.2	3902.49	3518.13	2855.66	3314.46	4453.86	4531.32	4453.87
M417T87	417.335	86.772	1850.09	1196.55	1443.58	2950.89	410.649	603.868	5715.82	257.021	4037.24	3891.83	2530.71	1954.9	10749.1	3687.59	124.645	6173.08	3554	248.662	7383.39	1419.14	788.297	275.826	4311.42	3050.32	3056.66	3318.53
M1091T61_2	1090.84	60.97	5191.89	4166.73	5228.94	8468.9	6948.96	7109.66	3997.84	7674.8	4943.08	6976.99	6550.05	5532.3	6296.73	9663.57	3685.69	6421.56	4566.87	5850.21	6502.75	6218.59	6693.02	5386.82	5744.05	5339.2	5773.01	5342.57
M496T60	496.272	60.4265	7919.78	17197.6	3267.84	6321.55	12712.9	5019.24	7614.21	25800.6	3453.93	9016.43	3416.15	6537.52	5949.3	4101.25	7429.39	6546.58	3902.82	5349.5	4151.64	5856.63	4723.47	6127.49	11807.6	6041.38	6145.69	5118.6
M248T51	247.921	51.47	2405.04	915.171	2465.13	1051.5	2346.14	1099.38	487.781	1555.55	2045.6	543.451	1080.74	1087.27	1282.57	1326.08	2363.24	1086.98	1361.54	1307.05	387.451	922.952	1661.23	866.384	1053.43	1770.07	1596.72	1533.2
M272T52	271.983	51.826	2413.2	3479.5	2802.56	1984.5	4238.04	3047.79	6148.76	2749.6	2805.35	2838.83	3049.95	2018.97	3377.98	7943.95	3750.78	2032.88	2919.92	3355.98	4379.42	2350.63	4319.83	3979.91	2459.16	4181.43	4517.48	4561.51
M279T537	279.059	537.408	3836.01	1343.15	3015.7	3311.85	2545.4	2085.77	4353.23	2546.11	2253.13	1867.08	4457.3	2675.38	4546.51	4325.9	5075.53	4970.3	2863.54	3723.59	3729.99	3373.68	5035.05	5262.33	3367.5	2570.06	3255.9	2817.99
M421T380_1	420.878	379.517	3297.28	1758.64	2029.08	1835.74	2044.98	1517.83	1539.67	700.536	994.52	893.727	1537.13	935.998	1006.51	2555.32	2775.52	1924.28	841.682	1431.61	1523.44	1063.16	1297.69	2072.53	812.692	1770.25	2306.74	2282.11
M479T60	479.299	60.1075	5042.4	2553.14	2950.68	2627.76	3724.54	3968.3	3277.12	3777.71	2671.4	1676.03	5056.11	3300.77	4286.1	1836.78	2884.53	4242.23	3450.05	4537.28	3330.68	2963.55	3721.67	3656.79	617.594	2810.46	2808.74	2878
M498T63	498.288	63.112	6530	44274.5	5145.78	10576.4	35294.6	5584.76	13748.2	34634.7	3790.26	10066.6	5893.15	5968.64	6679.2	5860.79	6267.97	5138.85	3247.85	4441.51	9262.91	5063.79	3458.17	4129.88	12723.8	7890.99	6267.85	5196.39
M493T326	493.347	325.658	2230.25	1592.52	1908.66	2473.67	2839.53	2469.73	3262.39	2147.36	5675.69	1758.33	2853.83	2936.75	7071.63	2453.3	2582.47	2609.46	2571.42	2218.12	3278.87	2508.9	2658.25	2616.62	2882.88	2742.53	2738.18	2593.92
M551T328	551.323	328.37	3372.17	3792.53	3214.91	3030.47	2665.61	2961.45	3065.42	3355.53	1494.76	4130.31	4362.95	2842.64	1603.74	3190.7	4030.55	1647.59	1147.78	3275.84	3897.61	3970.17	4199.63	1698.69	3586.92	2581.61	2420.52	2588.27
M122T48	121.904	48.0935	8055.4	9525.54	7951.47	7732.81	3794.4	8410.19	4143.96	5803.38	6074.07	8773.7	4953.61	7507.77	8315.65	7723.84	5522.95	7521.58	6619.03	6774.74	8608.81	8766.66	8003.94	6489.55	10065.4	7947.6	7949.25	8160.74
M285T89	284.86	89.16	6972.82	16430.2	9500.96	9193.73	16255.8	5521.51	8813.14	19030.7	7704.24	11756.1	5902.74	7775.89	10356.1	4944.32	6066.19	7746.13	6982.17	9418.07	7623.29	11960.8	18502.4	17940.8	13545.7	9496.95	9505.47	8854.74
M701T55	701.406	54.901	1111.92	1701.27	1154.08	1582.74	2918.83	1795.69	1139.96	2075.64	650.819	1795.04	840.221	1381.29	1343.63	1214.66	1545.78	1489.56	1523.61	749.673	1510.6	1738.33	1424.94	2798.56	2240.28	1725.36	1499.34	1699.63
M130T671	130.05	671.354	5120.4	1240.14	5905.13	1262.49	1605.74	2256.21	3040	2100.48	1701.72	1726.6	3396.1	2134.02	2765.31	1640.52	3043.01	3907.49	3237.9	2563.88	3025.61	2301.42	1684.7	2039.7	3246.08	2954.96	2930.41	3230.99
M215T546	215.033	545.508	440409	276715	598259	196008	259043	343034	245048	361314	650223	207641	725211	620976	695405	366645	361184	433930	338905	590233	401084	253135	263702	510720	172074	303163	430679	268018
M211T201	211.134	200.849	8109.09	2909.6	3098.45	4758.58	2889.82	2338.28	6899.73	2305.19	4824.65	3230.87	7500.38	3224.69	4236.31	3600.29	3286.68	7008.84	4826.4	2822	4228.6	6943.86	3467.28	9050.66	6503.84	4650.51	4613.15	4613.11
M147T338	147.029	338.351	3992.16	1593.28	1159.71	5900.3	859.314	1318.99	2305.67	1953.21	5362.39	5946.86	5530.29	3847.03	7424.63	5779.58	2372.12	6253.48	5554.65	1195.82	5403.5	5057.59	1426.55	5917.43	627.586	5787.22	5953.88	5950.79
M300T43	300.052	42.758	2888.59	2733.34	2723.88	2925.83	2054.72	1204.12	2301.36	2239.93	3295.68	1050.12	4339.98	1261.73	3851.09	2847.31	1226.72	3635.47	4676.87	2872.86	1056.39	2893.47	741.512	1469.36	2563.83	3634.69	3634.27	2734.17
M195T784	194.906	783.551	9127.66	8801.12	7326.98	7916.63	9922.23	7955.97	8062.01	8432.01	7962.4	7736.66	11243.7	9272.06	10252	9726.7	10349.4	10075	8888.09	8688	9386.08	7131.6	8813.09	8796.77	7598.88	8724.87	8779	8725.1
M245T37	245.012	36.848	23505	23928	15175	28747.8	5407.32	4309.67	19060	6904.88	18221.3	12826	46782.2	46576.4	40667.9	14335.4	15837.2	27626.4	33574.4	5280.56	22342.5	32411.6	12646.5	75338.5	21120.8	26124.3	26136.3	27049.5
M417T656	417.034	656.307	1230.99	5013.28	5332.87	2515.01	2171.27	2411.72	4589.86	6124.21	3878.22	3843.94	4562.61	6455.71	4857.05	6024.58	2319.31	3281.24	5709.16	1986.5	5825.13	3423.8	1118.87	1744.66	5883.47	1774.7	1768.55	1850.71
M314T402	313.987	401.741	18311.8	7766.66	18236.2	11638.1	10322.7	16800.9	18394.7	11135.5	18564	5071.48	10126.4	13891	10829.3	5398.16	11211.1	13823	5584.4	9693.31	3866.88	9597.43	16615.8	25011.1	5592.59	13250.3	12238.8	12162
M590T52	590.444	52.061	1757.24	779.918	4272.54	1160.86	972.217	736.315	1330.95	578.019	1596.65	1977.07	2507.32	1170.48	4231.2	1144.79	1597.22	1115.4	3574.75	924.129	1263.84	2344.57	963.505	700.242	1200.44	2127	3472.38	2848.95
M282T529	281.996	528.979	9566.79	8756.76	8413.2	8150.3	7275.63	6597.82	7351.46	7885.28	7134.25	6733.86	7564.4	6723.11	8030.1	5024.16	6703.45	7189	8064.81	6168.48	7215.48	7410.93	6224.41	7212.6	7264.76	7221.01	6920.06	6934.64
M1078T307	1077.66	307.419	11314.7	7702.96	15050	8076.45	7425.56	9041.01	11506.1	4825.82	16734.8	7797.75	19285	14899.3	8321.91	4544.4	18351	7746.93	13894.2	9720.33	8900.79	10979.3	11871	11726.3	7506.82	7068.9	7627.58	7080.83
M600T337_3	600.412	336.976	5059.94	5278.17	6295.83	3565.71	3400.19	4130.05	4414.8	4583.9	4365.02	5765.04	3812.29	6242.72	5799.62	5790.07	1968.9	5246.46	3470.99	7076.23	6272.49	6977.3	5685.64	5785.73	7965.05	3733.89	3736.06	3484.02
M75T150	75.0084	149.737	25776.7	23383.8	20700.8	18432.9	17506.3	20370.2	28204.1	41750.4	19912.4	18488.9	18697.8	21139.1	22671.9	11932.3	9802.16	10748.7	24478.8	18509.4	24575.4	28792.1	23093.7	9396.66	31623.1	18276.6	19122.3	18250.5
M111T58	110.94	57.625	3137.28	6449.99	5905.61	4866.02	3579.5	2189.18	3168.96	10579.6	3413.91	5901.53	3034.56	3928.48	5325.81	284.607	3486.31	1036.82	2681.11	3436.31	4747.98	7386.34	4829.88	8599.86	7299.01	4590.31	4953.44	4609.96
M534T335	534.353	335.237	5649.77	6900.6	3982.42	5577.21	5302.76	5224.36	5273.68	4898.54	5234.35	10162.8	5521.87	3381.8	6869.31	4428.73	3281.59	4984.03	3432.24	7498.79	7153.97	8911.87	3362.48	4438.07	8840.23	5268.13	5001.63	5003.28
M357T411	357.015	411.478	5128.67	6426.9	5816.62	7224.71	7528.8	5554.44	6131.06	6871.26	4676.58	5686.65	4251.44	5755.77	4716.03	8244.93	7031.8	4860.9	4654.59	6347.32	5527.61	5722.1	4491.37	4754.91	6661.4	5860.1	5690.06	5991.15
M575T60_1	575.356	59.5525	4473.34	3277.38	1816.63	1831.28	2603.66	2000.87	3104.95	2709.49	2162.78	2611.21	2014.75	2633.21	2385.66	2099.24	2598.09	4347.85	2588.97	2429.15	2521.63	2186.31	2615.31	1549.46	2255.33	2267.74	2446.03	2109.08
M117T338	117.018	337.626	2538.85	1459.93	978.176	1846.6	2039.47	955.006	2120.22	840.255	1827.41	1885.29	2401.16	691.641	2109.17	3687.13	1567.85	1712.36	1725	2418.47	1244.44	1564.85	2499.68	2370.75	1656.42	1471.58	1445.98	1446.01
M563T338	563.337	338.202	3369.03	2265.33	2883.76	3062.27	3077.76	3266.54	2668.93	3042.49	3042.15	2976.45	3918.67	5159.65	4540.25	2585.6	3892.69	4188.3	3203.28	1230.18	3171.51	3786.93	2775.85	3191.14	3530.07	1981.1	1477.97	1546.02
M237T58_2	237.185	58.162	8369.03	10588.1	2386.45	18768	3450.63	11981.1	32127.5	8015.36	1872.45	22038.6	27216.2	10713.6	22284.1	846.99	4793.46	10986.1	10324.1	10666.8	24745.7	14619	7588.42	16808.9	18301.7	8288.4	8020.08	9658.61
M338T56	337.81	56.167	2746.95	5305.28	2492	4000.27	2716.35	1262.76	1910.9	4680.03	1381.46	2068.42	1857.02	1526.55	1908.24	763.074	740.754	562.74	847.043	2085.71	1235.28	2139.84	2421.84	2292.18	1787.93	2365.83	2117.99	2371.2
M229T553	229.082	552.802	6558.15	5163.66	14283.4	4816.72	11327.3	11285.9	13897.2	5615.28	16830.9	11573.6	8369.24	5734.54	17848.3	5443.13	9051.37	6556.56	12681	17131.2	9550.28	16346.6	10987.5	38239.8	5965.89	11647	13600.8	13664.2
M925T658	925.014	657.53	5076.53	2693.65	3442.03	2896.7	1128.65	3939.78	2456.48	3166.85	4955.93	3437.42	3239.52	2067.96	4793.23	3524.19	4067.43	3492.37	2396.28	985.676	4773.04	3520.4	3535.08	1408.5	2932.24	2692.41	2829.63	2699.73
M578T335_2	578.3	335.317	437906	308606	283605	325226	257565	237023	337827	265055	323308	261984	475551	399353	337088	245039	471054	460246	377520	251871	532913	388417	418647	474770	358992	279739	281108	289533
M567T341	567.343	341.216	12353.1	6653.4	6879.78	6014.75	7650.7	10342	7584.01	6321.57	7933.22	7860.47	9960.36	7951.23	10578.2	8542.84	7181.93	9812.08	7784.29	7666.99	7137.16	9688.97	10859.1	10681.1	8091.21	8933.48	8934.87	8456.25
M393T58	393.193	58.1925	6495.88	1909.33	2437.45	2430.96	3121.83	1038.12	3493.23	4809.55	3696.5	3359.35	5804.57	2889.22	3199.6	3102.59	2259.41	3394.24	2589.03	1463.73	3666.75	3221.09	3193.78	3064.94	4672.6	2468.86	2386.1	1976.31
M920T659	920.045	659.352	87760.1	89203.5	87374.3	82741.8	83430.7	81466.9	86440.9	82324.8	90218.1	80258.5	84645.6	88904.1	90398.9	73656.4	87033.5	90233.8	91147.8	76693.4	92038.5	89278.1	90195.3	86962.3	79587.9	81201.2	81210.9	82381.5
M621T289	621.399	288.726	16305.8	15243.7	10258.7	15639.4	8783.95	17178.9	18796.4	9481	18045.5	14142.7	17376.4	11471.7	26395.9	14322.1	10368.4	22073	12813	10360.4	21513.6	12388.2	11687.6	16711	13955.5	17125.8	14227.2	14237.2
M438T330	438.483	330.409	4479.43	5545.54	4237.78	6169.23	5696.77	6602.33	3280.73	5148.88	3474.75	4349.1	5533.63	4531.01	4775.2	5614.87	4384.5	3846.51	4888.04	10513.6	3736.7	4198.4	4184.67	4886.79	3091.29	4562.04	4550.65	4700.52
M585T345	585.324	345.307	3537.31	4067.39	2264.36	1535.99	1351.23	2807.7	4263.21	2891.81	2399.71	3345.13	4678.84	2537.96	4320.98	2532.51	2799.45	2477.23	3843.09	1885.75	2501.04	3331.43	2456.52	3987.55	3865.33	1999.77	2232.98	1973.79
M669T651	669.477	650.893	11259.5	15424	9855.54	10818.4	10240.6	8484.5	10616.9	10773.3	12656.1	16730.5	7740.96	9479.22	9937.88	9455.73	9366.04	8932.22	8118.27	10114.4	12078.6	10591.8	11913.9	12436.5	10647.7	10877.3	11198.6	10871.2
M227T336_2	227.103	336.378	3130.31	11026.2	13302.6	15477	3636.43	12386.5	8520.34	12111.5	11748.8	24066.7	18348.1	17164.7	8865.76	11951.6	9984.16	9305.12	10896.4	15800.1	16358.3	14901.7	18984.3	15883.3	17850.7	11630.6	13841	11990.3
M221T36_1	220.983	35.558	28643	17715	10869.2	6102.48	1594.91	26378.3	10206.8	2802.3	16287.9	6679.62	53432.9	22316.7	22316.2	9430.64	15535.2	21574.8	25518.3	6863.45	8419.33	10436.7	15838.5	52850.7	8833.62	20176.4	18395.1	20158.7
M494T305	494.28	305.407	7215.15	1850.34	1512.05	1415.88	4939.26	1159.17	1481.69	1746.81	8019.18	1431.72	9219.11	1522.13	8462.76	9252.66	7834.03	7715.14	1082.63	5902.47	7689.51	1754.86	1165.96	10204.3	1406.4	5626.26	1964.69	5726.61
M337T53	337.33	53.163	5586.52	6493.47	4886.68	5167.64	7198.5	6240.25	5064.48	2545.99	8677.89	5114.73	4410.62	4680.22	2721.32	4725.91	17585.9	5299.45	5755.13	5563.11	1340.13	1867	5518.89	4524.56	4378.63	19064.6	19039.7	19853.8
M217T36	216.992	35.805	2107.28	1109.33	2685.23	2040.27	2024.2	491.751	1054.94	1807.76	1181	1236.25	2914.68	1128.46	7042.51	3394.29	5109.47	4943.42	3631.6	883.224	3314.79	394.78	2484.11	4176.76	777.387	1792.28	2112.25	1811.18
M123T531	122.975	531.442	4242.94	3699.41	4651.1	3786.75	3431.02	3432.62	3925.96	4870.42	4630.8	3807.68	4719.87	4646.04	5138.64	2969.91	4369.13	4958.13	4993.52	3590.16	4439.15	4830.71	3330.26	5682.55	6191.82	4032.55	4434.1	4031.97
M431T108	431.21	107.932	11541.1	26177.9	10049.8	11015.9	8536.02	9645.68	20194.9	28431.9	7106.01	14390.9	10143.8	6927.03	8316.85	10071	3441.36	5983.86	6414.7	7024.52	8701.02	6715.08	6210.36	7333.44	23641	10541.3	10725.8	10543.3
M587T275	587.334	274.909	12396.7	8331.36	7856.01	10746.8	5040.19	11727	8585.23	5489.26	13379.7	11507.5	18199.7	7469.84	15444.3	7912.36	7566.36	13390.6	10125.6	4132.56	14366.9	9190.37	10052.6	12795.9	8945.53	9004.79	10618.5	8972.86
M409T39	409.225	39.129	8328.75	3260.04	5631.04	3001.33	3974.57	7789.87	4707.53	4676	4858.26	4314.13	4825.76	2492.53	6519.25	3239.04	5129.26	5022.15	9522.79	6206.64	9360.38	3502.37	6416.34	4643.06	4017.96	2882.05	2881.69	2614.93
M821T657	821.002	656.937	139604	364711	352698	336676	359107	229075	200047	352747	222786	193919	381141	389341	208627	345954	197432	216328	383740	208212	228544	381337	398365	285355	387042	254280	218729	218997
M264T553	264.108	553.435	1925.26	675.713	1738.05	1404.78	1479.94	1629.31	754.438	1384.26	1141.25	629.912	1661.53	1596.3	2201.72	2414.04	2042.38	1699.75	2038.7	1692.26	2229.53	1202.15	1873.7	2398.5	1373.87	1822.58	1822.13	1880.83
M1051T659_1	1051.03	658.754	8170.25	10721.6	8622.23	7944.37	7464.66	3238.76	8898.21	8987.63	8677.32	9776.3	8824.16	6163.07	10279.9	6545.05	9579.99	8987.65	8672.03	7480.83	6157.2	8821.11	7732.76	8577.51	7411.96	7193.12	7684.17	7670.06
M669T664	668.975	663.572	15514.8	17241.8	14416.3	15060.6	16375	15079	14889.5	16133.3	14649.5	15357.1	16835.2	13815	15809.6	20742.5	17531.4	18376.2	15673.7	17647.6	14465.6	15599.7	19128.6	17961.9	15196.5	15777.3	15801.8	16477.8
M676T380	675.882	379.917	3229.77	964.603	1968.52	2009.72	3803.17	4441.84	3370.83	3777.32	3580.07	4200.24	8432.68	3711.81	7891.17	10412.8	5398.76	4776.89	5151.06	4117.5	3521.35	3196.95	3292.18	4534.44	3725.72	3174.6	3620.8	3640.04
M399T51	398.998	50.729	3253.75	2848.94	3632.95	2569.48	3137.71	2336.29	1993.32	2292.47	2602.1	3167.95	2187.35	1405.96	1474.37	3189.63	3006.34	3269.54	2063.75	2361.23	1168.59	1196.94	3842.63	2227.53	2163	3491.82	3480.82	3307.35
M285T49	285.221	48.844	2702.74	2964.07	3284	3004.59	5801.28	3573.1	2057.86	5362.07	1864.18	4916.31	1703.19	2383.42	3307.54	7244.13	3748.29	3475.1	3621.79	2973.67	3545.97	3869.8	4768.97	2372.22	3023.54	3672.28	3274.18	3668.58
M491T38	491.319	38.123	17060	10081.6	11960.3	11560.7	10192.1	10256.4	9718.48	10864.4	14621.6	13906.7	14561.8	14035.5	15876.5	11904.1	20607.5	18720.7	18742.3	12799.4	19755.5	10023.3	19612.6	9336.93	16026.3	14304.1	14318.4	14724.6
M861T49	861.38	48.8655	1808.39	2011.57	2888.75	1629.86	3823.29	1504.98	1804.64	2074.14	1108.64	1365.28	4881.98	2044.18	3755.32	1290.68	2901.38	1372.14	1332.47	2720.67	1183.07	1075.28	2651.9	4575.03	1025.75	2703.02	2700.99	2770.28
M185T75	185.009	74.595	8456.09	14272	6283.28	6923.67	5733.99	2401.18	5913.18	12748.8	9018.94	7070.54	12333	5489.5	14388.9	4029.92	14734.8	6751.91	21356.7	6191.84	6227.15	14582	10012.4	13917	11928.1	10949.2	10944.2	11804
M797T659_1	797.041	659.354	1.00438e+06	1.01341e+06	991814	986562	1.04397e+06	959480	1.01673e+06	977969	1.04048e+06	1.00205e+06	1.04995e+06	1.07266e+06	1.03706e+06	907566	1.06379e+06	1.09813e+06	1.04092e+06	941237	1.05221e+06	1.05378e+06	1.08598e+06	1.01157e+06	1.00116e+06	969648	969649	972668
M551T61	551.355	61.4925	3863.5	3476.28	2888.97	3767.87	750.342	2513.61	4966.68	1941.47	4835.2	3570.82	7111.49	2579.59	4524.21	2889.97	2083.55	5275.14	1364	1919.54	2992.46	1390.15	1543.36	4013.61	1515.16	2929.98	2729.24	2702.26
M471T252	470.854	252.024	6183.48	3873.52	8586.81	4698.19	9485.62	5462.67	19687.8	21295.2	7998.12	12133.1	11504.1	8483.17	14118.9	4718.46	10507.5	15746.7	16263.1	8813.96	8797.11	8992.38	5939.53	7033.74	17730.1	8102.66	9452.34	8291.98
M177T646	176.983	646.067	2086.75	3105.03	2722.79	2981.55	1979.05	2542.56	1708.63	3147.11	3304.18	2488.57	1677.48	2119.11	2186.75	2600.69	799.577	1908.75	3274	2365.01	2908.6	2411.09	2276.55	2278.84	2978.05	2835.86	2835.3	2718.29
M297T338	296.908	338.233	9404.03	10951.4	10128.7	8775.89	10520.1	9363.36	9871.04	9452.49	4564.88	10442.4	9174.45	9257.73	11035.4	9022.24	8694.23	7564.08	5987.7	11061	13366	7754.58	9665.81	13849.1	7671.18	11873.3	10085.4	9970.35
M631T804_1	630.801	804.175	16367.7	21297.7	19389	34546.3	19058.2	17030.2	6473.82	18028.7	14385.2	21706.7	21154.5	20498.6	18583.9	20917.5	13760.7	16030.8	20595.9	17059.2	17643.9	19511.2	16703.2	16667.4	16648.3	20273.6	18010.9	20777.7
M213T177	213.017	176.678	118256	262925	269928	163835	181810	108799	531435	95178.4	252816	178523	285016	490869	265156	114816	543303	281700	343806	240550	86079.7	161270	113822	411036	118980	219189	287095	266522
M95T66	94.9802	66.067	15154.8	11946.8	15008.9	19401.2	17201.3	14974.6	18627.7	13362.3	15156.1	9819.98	11293.7	12539.8	15113.6	17051.1	13791.2	13220.4	9062.14	21803.9	10497.2	13168.8	16374.9	12430.6	12974	16344.1	14689.6	14651.5
M486T53	486.273	52.681	1972.48	2424.16	1837.04	2311.88	1726.78	1790.88	1696.89	1927.29	2680.34	1922.76	2235.75	2119.59	2040.2	1716.13	1667.83	2053.86	2489.15	1919.17	2006.39	2606.13	2170.4	1916.82	2131.92	2155.48	2450.24	2457.68
M696T650	696.072	649.687	4276.63	2221.98	3091.21	1847.92	1580.58	2584.25	2947.6	2374.4	2061.76	1395.34	3821.76	2691.79	4271.67	3370.97	2829.42	3671.2	2167	2212.24	2605.34	3183.65	1530.12	4046.03	1680.22	1803.31	1916.25	1915.39
M733T62	733.488	62.477	3261.65	2929.02	2379.78	3374.99	1833.99	2609.06	2888.19	2687.9	2800.61	2963.85	3383.38	2280.11	3269.31	3441.45	2920.41	2383.3	3540.67	2662.15	3889	4130.86	2004.76	3262.67	3557.04	2470.49	2431.2	2398.82
M420T55	420.295	54.937	2985.71	2878.84	4769.81	2701.45	3530.57	2501.07	1453.7	1711.15	3185.28	3594.6	2310.78	888.246	4095.47	4144.57	3060.7	2297.42	3814.23	5665.44	2669.05	1857.26	2349.16	3834.23	3596.4	2004.98	2004.86	1961.28
M462T44	461.863	43.854	3689.79	1239.62	2643.48	2022.23	4442.53	5596.53	1149.45	2092.42	2560.02	3046.29	3341.73	1713.41	890.367	2059.12	3399.3	3961.53	2260.95	2619.26	1405.2	1441.62	3323.39	1627.73	1358.59	2944.85	2612.75	2945.51
M576T343	576.486	342.927	7725.89	8442.16	7903.77	7717.99	6232.07	7530.99	7309.9	8699.27	6368.51	9622.52	9130.26	8027.57	7988.57	9278.24	7127.48	6921.09	7546.34	6512.25	9104.24	10467.1	9038.47	11463.5	9334.18	7339.63	7340.9	6601.15
M325T49	325.201	49.15	18800.5	12149.1	2503.46	11631.8	16061.6	11335.7	20843.9	15746.2	19010.6	14461.3	18697	17114.5	20425.6	6246.82	12857.1	6062.66	31519.3	7351.57	17924.8	5149.43	12937.2	13667.6	4305.22	10412.2	10448	11111.5
M332T59	332.19	58.561	4632.15	1757.43	3053.58	2955.69	2642.53	2135.43	3547.21	3443.44	1107.91	3275.26	3114.21	1540.65	4727.01	2937.4	4445.94	5368.79	2485.38	1590.45	4078.96	1169.66	1034.73	953.969	1458.32	2977.85	3101.25	3102.16
M214T549	214.349	548.904	4786.31	2072.23	1539.33	3310	1610.98	3841.87	2055.11	459.876	4880.02	1443.18	1928.42	2062.44	3193.05	3444.64	3225.13	1524.64	3647.19	1130.01	1970.52	2029.79	1392.42	2363.65	1327.53	1882.8	1909.49	2563.62
M921T659_1	920.546	658.749	50594.6	51103.1	47477.9	48374.4	52537.7	49480.9	49770	47650.5	51681.7	47154.9	53357.6	52380.6	52806.9	43782.3	50918.1	56132	50449.9	42792	47165.5	50838.3	52307.8	52111	39834	49655.6	49187.4	49656.6
M822T657_2	822.005	656.927	100040	70854	100780	46320.4	101316	74186.3	57798.3	51680.2	103630	48247.2	105259	65149.4	61794.7	66221.4	109313	111981	113694	106391	112634	56203	61376.8	107695	110469	98811.4	101656	98814.2
M305T659	305.023	658.755	6.48768e+06	4.01699e+06	7.08061e+06	6.62084e+06	6.70247e+06	6.24742e+06	6.93398e+06	4.1345e+06	6.79249e+06	7.12196e+06	6.73506e+06	6.91936e+06	6.75607e+06	6.18148e+06	6.73366e+06	7.05088e+06	6.83318e+06	5.97505e+06	4.25852e+06	6.88052e+06	7.09442e+06	6.82734e+06	6.73854e+06	6.09696e+06	6.0899e+06	4.88794e+06
M1167T658_2	1167.05	658.476	15017.4	15471.1	10264.4	14712.9	15162.6	14086.5	15625.6	14659.5	16363.7	16083.4	17381.6	16327.4	15550.8	12902	14965.2	14608.1	16285.8	13808	12576.4	15335.5	15735.5	15985.5	16255.4	15713.6	15210.5	15209.1
M454T264	454.279	263.736	4968.7	5195.17	4012.39	5671.72	1658.37	354.133	11670.3	754.663	6319.42	3026.42	16569.1	4267.79	6968.12	2842.32	1431.45	4390.68	12987.3	3411.43	6935.54	3351.33	2875.14	6860.16	8541.74	6605.06	7871.12	6324.26
M144T379	144.066	379.036	1080.31	5169.58	2529.81	5257.39	3793.08	3882.61	3425.49	7948.83	2592.47	6017.51	5566.82	2831.38	4503.11	4759.18	4870.47	4326.13	4562.9	4541.6	6760.91	4977.56	3559.39	6447.96	7916.26	3391.47	3396.81	3663.12
M631T804_2	631.302	804.303	10810.4	13888.5	13310.3	22091.1	12001.4	12182.6	3981.43	11892.4	9486.99	13924.4	13915.8	13760.4	12377.5	13674.6	8773.82	9881.16	12262.3	10512.7	10792.2	12616.2	10794.8	10833	10345.9	13290.5	11851.7	13623.5
M736T287	735.52	287.447	18476.8	40911.5	27926	28908.3	17860.5	21666.8	20950.9	47610.7	19871.9	15750.8	19214.6	31203.3	19222	19005.8	17218.2	19938.9	20982.1	22956.6	17317.5	38996.4	48570.6	27739.4	19560.3	23819.2	28712.7	23598.7
M892T62	891.59	61.8445	8588.57	3629.22	5475.17	4337.31	3648.66	6324.12	3428.63	4146.22	5483.04	4556.94	5948.43	3404.38	6314.63	4298.4	4527.05	6657.98	4886.79	3730.29	4943.83	5875.01	4024.42	4828.89	4079.9	4784.53	5022.93	4784.17
M211T60_2	211.17	60.3805	2944.51	3311.85	3377.37	3309.18	2879.72	3545.32	6190.55	6250.33	4379.38	3130.31	5620.22	3563.49	4911.89	2682.94	3615.96	4479.2	4411.59	2443.67	8901.97	5499.8	3397.46	5161	4481.28	4600.12	4399.98	3822.12
M139T177	139.112	176.878	12972.7	29888.4	6304.85	10163.1	3582.29	8502.94	10391.8	10357.6	9319.22	5597.8	9570.66	10412.2	10251.7	12937.2	5421.06	17125.7	4852.52	4594.65	13292.3	7483.56	3733.58	11630.2	27428.5	10766.7	9626.01	9636.33
M537T668	536.946	667.637	1253.94	2520.7	1768.31	3017.84	1137.89	3523.06	1858.05	950.457	3755.16	1177.14	3727.49	925.967	1470.42	2652.35	3361	1216.18	5867.92	1284.75	1353.53	517.051	5140.36	1312.67	1065.57	1304.01	1459.81	1462.48
M104T36	103.92	36.098	953.236	2771.59	1284.87	1372.89	3197.43	2564.02	1231.53	4931.75	2042.82	2014.06	951.53	4111.59	1548.58	1910.78	3305.25	3724.23	1990.2	3077.43	1979.49	4001.42	2799.69	3059.29	5561.28	3096.9	3185.04	3097.6
M303T250	303.232	250.273	10051.1	13386.3	13285.7	12915.8	15964.1	17229.1	13689.9	16584.1	18315.3	14708.9	14291.6	14271.8	14039.2	14992.1	10990.9	14023	10875.1	22185.3	12945	24561.8	14302.6	20542.5	13691.3	14164.7	14194.7	15435.3
M280T55	280.264	54.601	7038.17	2669.6	4666.77	7601.43	7627.81	9845.57	7592.48	5150.37	4757.14	555.32	9705.39	8225.56	6945.44	8682.32	8063.73	7261.05	6098.65	4506.37	1445.04	7479.14	7888.93	8019.12	7049.18	4858.82	4864.1	5151.29
M844T156	843.55	156.444	57113.7	56498.4	56060.5	50949.5	55563.1	61697.8	32610.6	66302.9	42289.4	80022.3	62313.3	58185.1	57414.4	33501.5	60327.5	66790.3	16784.2	67411.7	67681.2	77968.2	37437.6	16785.2	88963.3	87666.4	96707.3	87392.6
M397T93_1	397.136	92.7485	2682.29	902.267	2565.74	755.017	1937.71	4439.05	1180.47	312.002	2017.44	1773.15	1444.54	1705.59	2106.54	2839.24	2224.68	1889.45	2064.84	2208.64	2809.82	1060.81	872.615	893.007	1170.92	1593.29	1526.24	1887.63
M275T35_2	275.041	34.961	4083.64	4896.86	2932.35	3896.34	415.037	3208.15	2222.38	5228.63	760.012	4338.41	5638.24	3833.14	1040.13	3015.45	1645.24	4077.14	2112	2359.23	4031.11	4092.65	2700.06	6690.31	5165.35	3613.13	3460.59	3442.97
M759T63_1	758.508	62.605	5569.77	4511.97	4783.26	5808.38	5337.66	4610.6	3787.75	6320.11	4518.17	4195.34	5795.34	5514.96	3576.15	6239.27	5144.86	4028.97	4532.42	4255.68	7638.49	5380.16	6031.23	4284.05	6262.99	6030.86	5190.77	5323.1
M241T339	241.216	339.36	6422.22	6762.52	6903.19	3983.01	6757.64	5742.32	6604.93	6848.63	4196.88	4214.65	5379.67	7503.19	5171	7758.99	5819.9	6251.31	7277.7	6495.29	6452.99	6002.71	14075.5	8638.57	8357.83	6893.93	6746.16	6813.61
M872T105	871.582	105.001	24638.1	123858	49771.5	28631.5	100349	42582.5	100706	165168	52107.9	123055	88674.1	31671	29733.2	125745	38930	83296.7	25338.1	122844	107951	135474	137310	87141.3	111203	90345.5	97895	97477.6
M688T57	687.533	57.382	827.698	610.871	1584.73	1120.73	448.406	612.939	2216.63	171.749	1039.48	1784.31	2279.71	608.394	1615.74	1259.51	1784.89	2333.17	812.367	915.452	877.924	1050.44	1092.35	869.258	1391.5	1108.92	912.57	915.3
M237T330	237.091	330.421	943.353	745.624	1224.39	815.687	750.819	717.797	418.004	3089.56	683.054	837.897	849.647	731.961	1132.31	1204.62	820.984	558.915	611.398	1085.75	1400.63	1359.48	697.162	2842.49	1845.33	979.792	806.231	798.874
M1017T380	1016.82	379.806	4432.01	825.016	1875.52	1533.14	3438.22	4692.97	3047.77	3105.27	2955.75	4289.2	11453.2	3757.39	7912.51	12936.6	6059.81	4464.43	6141.34	4899.84	3784.26	4518.49	5300.98	3163.38	3474.32	2963.32	4544.38	3274.95
M573T1235	573.207	1235.45	6834.34	7160.51	6841.43	8491	6547.66	6297.18	9138.68	7288.59	21469.2	7308.15	8598.64	7185.01	21732.7	6904.14	7062.15	10014.5	5127.97	6840.53	5251.95	7108.11	7158.44	7179.82	9575.2	6872.42	6099.11	6874.86
M269T51	268.931	50.628	5438.74	3830.16	7376.08	6713.8	9630.08	4507.98	908.814	5432.02	4181.67	2101.28	6524.03	2627.76	4064.82	3840.38	6392.54	5034.45	5759.29	5118.16	1749.64	1980.92	3501.12	6556.57	1755.43	5412.07	5125.95	5170.79
M360T99	360.025	98.796	4151.31	4635.99	4326.06	3791	5188.62	5711.12	4160.02	6081.51	2378.4	4780	3888.68	2816.82	2812.45	4051.21	4877.97	3183.99	3679.92	3782.32	3802.2	5118.36	3651.69	6032.16	4657.77	3427.99	3760.85	3763.67
M546T54	546.188	53.681	1799.46	1659.41	2876.36	2485.26	1747.9	2266.12	1741.51	1451.31	3611.88	1922.9	3275.05	1556.99	2552.09	3217.98	2103.93	2911.88	2326.47	2794.75	2684.14	2024.45	2272.66	2368.96	2059.32	1645.81	1640.93	1609.61
M757T262	757.398	262.477	5534.28	6498.01	4640.64	5064.38	5663.63	7743.21	6588.27	14532.2	5048.21	7786.66	5711.58	5588.48	6307.85	10100	6982.87	4361.3	1250.37	8177.26	6264.49	5097.61	7999.24	11728.4	8080.67	4759.11	4815.48	3088.91
M459T36_1	458.748	35.692	4189.51	269.101	1115.66	1861.21	2085.92	3571.19	1148.74	2230.1	1321.06	1639.77	1970.37	1063.19	1922.34	1633.29	1260.86	1864.48	2756.97	1688.19	1025.17	1329.15	892.611	1791.35	345.901	1512.36	1511.89	1547.54
M260T34	260.067	34.444	6096.51	597.904	2175.37	1514.78	1898.36	1311.26	1679.22	1254.09	1804.48	1342.73	3033.5	718.443	3417.58	1046.99	978.311	3709.58	1511.38	1421.7	2342.72	832.405	2780.06	2839.3	3267.1	1686.93	1660.2	1822.43
M378T32_1	377.956	31.981	2223.51	3204.17	1926.76	1922.59	1381.73	1774.87	1905.61	1146.75	1166.71	1514.32	2471.25	1490.93	2640.97	1237.13	1426.62	2252.26	2863.72	1054.59	2419.65	1581.14	1438.52	1478.8	2176.48	1895.89	1773.43	1775.32
M903T657	903.005	657.242	351088	256020	342252	356102	192912	345431	361535	225366	365672	212114	377636	367789	371365	334001	211812	390671	376119	214607	381038	204698	211251	211016	371503	262054	238644	239899
M335T36	335.022	36.066	26546.9	12005.1	10151.8	7897.99	1868.81	11890.7	20547.6	3900.9	18354.3	12067.3	29130.1	13102.6	15993.9	8441.48	6041.93	11979.3	15563.4	10996.5	15373.2	8987.75	9676.08	21202.2	8659.47	14793.2	16361.1	17418.5
M588T313	588.258	312.76	6033.18	5637.65	6696.04	3114.52	5342.91	4709.27	3821.79	5586.15	3979.11	3120.71	20868.6	4533.12	9324.54	8689.98	8268.44	8785.01	7535.66	9129.73	7091.93	4332.3	6877.19	6616.36	6676.06	6307.28	6666.43	6309.74
M401T658	401.039	658.145	4004.22	6039.22	4838.95	8767.91	6703.55	4665.75	5183.88	6955.8	4468.72	7919.56	4950.95	6458.03	8498.4	4391.73	5201.86	5127.39	5642.67	2281.43	7428.82	5436.79	7937.38	8446.92	8175.64	6259.36	6733.64	6290.53
M205T670	204.97	669.798	19675.6	22673.6	19791.5	22734	21250.1	19607.7	18572.8	21763.6	20570.7	21665.2	19904.9	21396.1	16791.1	19825.1	18841.4	23606.4	22584.8	24867.4	20131.9	23369.4	21105.3	24988.7	23871.6	18775.8	18775.4	18851.7
M1139T658_1	1138.53	657.551	9954.25	9800.41	8888.61	6742.19	9158.93	8887.06	10209.8	8734.18	8275.63	10266.8	8883.28	9041.88	9950.05	8791.65	10832.5	9345.34	10675.5	7803.04	8580.26	8876.93	9534.44	9041.35	8505.26	9172.17	9142.85	9142.64
M630T648	630.132	648.418	4400.8	3234.15	4195.02	3621.73	3299.2	3524.52	3232.56	3443.13	3604.7	3887.9	5184.55	3368.54	3066.66	2859.75	4943.31	3788.34	3912.39	1542.34	3052.25	3166.91	3352.94	3434.48	3718.22	3476.98	3133.67	3127.65
M248T54	247.584	53.941	1396.21	3848.28	2514.38	6348.81	2120.72	3234.72	2076.63	24292.1	1237.74	2259.26	1426.03	369.907	825.32	1452.37	2730.58	551.382	510.29	3529.1	2397.46	1497.67	1153.12	2502.69	3397.19	2256.38	2589.16	2598.31
M573T51	573.417	50.783	7571.59	4234.87	2845.71	7215.59	4099.71	4453.76	4449.04	11896.2	4490.72	3720.54	6719.59	6079.39	3963.2	1076.04	3842.32	5117.1	6015.88	2583.59	2716.89	7429.31	3584.5	7118.41	3848.41	5040.25	5011.33	5652.04
M402T666	402.035	665.984	5160.19	4966.27	5004.31	5890.11	3375.54	3568.14	6241.16	3122.28	6443.63	3907.66	6534.21	4865.89	6805.35	3398.4	6608.81	7864.11	11822.4	5657.26	7630.07	11451.2	7082.99	6542.39	5380.46	3827.22	4223.85	3847.37
M921T659_2	921.047	659.351	25560.8	24298.8	25789.6	24506.7	28197.2	25406.1	25685.9	16865.5	26364.6	24143.1	25711.5	19181.5	26835.5	23466.1	25320	25115.9	28544.6	19144.7	25428.5	26823.8	25699.7	25103.6	22965.1	22964.4	22982.7	22079.7
M375T61	375.218	60.563	5633.22	2371.44	2345.95	4585.36	1791.52	3351.84	4385.68	2107.73	3038.18	2427.96	1981.56	3492.67	5047.29	3763.91	2875.86	3316.47	4391.91	2990.23	2691.53	2894.77	2373.06	2619.06	1981.46	3339.21	3104.49	3103.47
M1050T345	1049.68	345.01	87524.4	80152.3	94226.6	75864.1	78190.3	76243.3	85062.2	70496	87116.1	59462.7	95657.7	79372.3	87962.7	82991.4	101922	88657	70974.9	81309.9	74083.7	79056.3	76249.4	100683	98511.4	80308.7	77200.9	77018.6
M355T58	355.207	58.015	11466.6	5093.63	9027.68	8965.65	16489.5	13497.6	7653.76	7220.96	10595.9	12457	14792.7	11782.7	18041	16537.4	15704.1	14092.3	7064.17	18279	10731.6	5123.76	8354.62	6528.78	7543.83	9199.6	9686.52	9183.71
M237T780	236.884	779.767	6528.79	5646.86	5210.47	5610.78	5544.58	5552.87	5841.15	5177.66	5230.42	5481.82	7439.56	7025.22	7103	6653.24	5347.39	7417.04	6937.3	5247.39	7299.51	5944.34	5518.97	3855.16	4220.81	5555.24	5406.96	5407.14
M395T44	395.005	43.727	2968.65	1114.26	2015.82	1861.82	870.082	2699.78	2516.16	772.719	2481.18	1831.31	2814.24	3122.17	1480.65	2421.72	4070.45	2458.32	2569.73	1666.48	3621.94	1582.22	1623.89	1012.33	1867.58	2186.61	2346.68	2288.04
M443T401	443.255	401.348	10811.3	7385.04	7368.16	13031.4	1961.25	4732.25	45441.1	3634.16	54138	14434.1	38160.6	10815.7	40856.8	10519.2	1636.84	21637	45273	10096.8	21349.1	17466.3	9590.28	22274.9	28563.1	14318.6	15518.4	15506.6
M377T94	377.199	93.94	81849.5	3512.06	5095.81	5990.95	5917.14	5161.39	11740.6	17011.6	6263.89	5919.05	6252.89	5884.12	6926.33	5065.13	9982.8	14835.6	6001.72	2920.89	9284.79	9743.06	6592.11	7459.7	12518.8	8884.36	9674.98	8956.47
M364T60	364.212	60.304	3349.36	4153.16	5879.95	1868.46	3972.58	3743.41	2530.86	2503.95	3259.89	3050.09	3997.95	2517.38	2724.78	3761.1	3235.91	4365.95	2082.34	3463.51	2919.19	3243	2801.26	2718.65	1902.69	2085.16	1223.59	1439.11
M312T1332	311.99	1331.5	14493.2	13997.7	15087.6	12359.4	34573.7	50750.1	15010	10157.7	13904	14969.6	16279.2	2774.33	12830.6	19028.7	13547.4	16551.2	13161.3	18733.7	14559.3	10413.6	10574.3	13270	23592.6	12298.7	11450.3	11494.7
M744T651	744.062	651.217	21723.8	18601.1	22720.5	9096.54	12459.4	13224.5	20528.7	20441.7	10298.8	16114.3	15948.8	6970.64	18186.1	13048.8	16558.1	25663.2	24768	12325.2	14606.6	16244.5	15062	9529.98	10258.5	14802.4	15453.1	15493.5
M834T64	833.517	64.258	2200.35	5418.58	8350.54	8786.5	7694.62	6934.94	4093.85	2656.9	2094.88	6542.86	3487.95	4591.24	2605.21	3836.5	2965.26	3697.68	3011.35	3357.32	3186.7	2689.59	1991.09	3598.64	4202.92	2573.15	2608.52	2164.36
M506T306	506.323	305.917	162718	25483.7	66784.1	91786.6	34454.5	28417.7	40014.7	75503	129332	45942.2	149770	123179	134367	79308.7	140877	149733	90223.3	76992.4	114941	99030.5	97156.6	110935	111169	56873.4	71944.5	55874.2
M263T68	263.023	67.919	34778.1	45304.4	39434.7	39694.8	38466	42733.6	27128.6	58409.8	22805.7	39585.9	37237.2	31235.7	29265.7	47289.9	32269.7	29814.2	63284	36943.4	45113.3	36314.2	37595.1	47505.9	39478.4	45805.2	45238.3	49089.3
M291T36_2	291.035	36.417	6212.92	4955.64	806.828	1802.35	3363.3	824.787	3177.09	1683.35	4792.19	3347.49	5475.85	1268.32	3077.96	1343.98	3462.47	2424.58	2865.2	3445.72	1954.29	5608.57	3362.93	3326.82	3443.32	3533.33	3418.35	3329.97
M465T379	464.96	379.278	2609.36	1294	1636.29	1494.48	1657.53	2190.16	2530.41	1480.27	1687.33	1401.74	2060.07	1013.25	1807.26	2830.02	1189.33	1816.41	1302.22	851.404	1365.56	924.618	611.895	1292.63	784.659	2356.69	1723.41	1874.09
M143T88	142.917	87.971	11662.6	11354.8	12073.7	7338.69	10934.1	8834.08	9166.33	10335.1	4810.28	12647.5	5251.67	5790.04	6357.78	12707.9	4844.54	6107.08	3949.98	5308.08	6840.94	5116.29	8656.75	6949.74	16405.7	8398	9208.19	9178.8
M500T330_2	500.319	329.979	3039.89	6039.46	2133.4	12629.1	4585.29	12387.4	1672.54	2771.05	3651.99	2352.03	2186.89	3454.98	2166.31	2691.28	5219.82	3260.15	3942.15	13032.3	12377.1	14918.1	3978.16	6085.92	4168.79	3440.26	3440.73	3301.98
M824T88_2	824.468	87.6785	3326.61	4331.7	3472.21	4051.96	4131.95	5340.19	4042.21	2276.27	2033.76	4640.77	3929.69	5213.66	4977.93	6456.78	2533.79	1802.04	3348.59	4830.07	5943.48	4654.99	4840.59	3762.07	1941.36	4837.09	4878.42	4028.28
M267T81	267.232	81.0945	5116.5	3086.25	5677.64	3438.76	6106.51	4797.55	5246.24	4113.2	6483.64	3675.3	5774.77	5052.65	4556.55	8393.37	4662.93	5978.83	7630.96	5821.71	5899.32	4635.41	6130.27	3874.31	6988.8	6570.67	6583.03	7047.42
M993T379	992.831	379.31	3737.54	988.908	1987.11	1914.51	3180.45	4908.09	2620.94	1579.57	3163.06	2160.04	1577.11	530.826	1711	2031.94	3017.66	1569.84	949.889	312.756	768.983	333.773	372.059	769.614	267.795	2772.99	2057.14	2817.22
M365T150	364.995	149.541	11134.3	3043.36	2545.02	1189.14	1667.95	1095.52	8331.27	2792.61	2877.31	2291.94	16731.2	1102.49	1465.02	29406.8	4266.88	4212.59	2545.76	1318.9	2446.13	1827.12	1325.96	2709.2	1601.63	2292.21	1685.05	2310.21
M1097T659_1	1096.53	658.707	39411.9	40143.8	31512.4	38555.5	37917.4	36199.3	39280.3	36984.7	38899.6	40170.6	26418.5	41337.2	37251.8	36163.6	39642.5	41444.8	39681.4	34009.3	37923.6	37725.6	27075.2	38390.5	39750.5	32975.7	32983	29806.8
M309T55	309.136	54.7675	4859.05	7327.15	5022.47	7937.55	4454.48	9195.16	4395.08	4887.4	2979.36	7252.45	6238.84	12639.8	5326.8	16228.9	9626.95	12097.8	3397.97	5835.02	7060.74	20484.4	6468.31	8662.07	19566.3	7877.78	6867.08	6673.02
M159T1157	158.912	1156.56	7762.83	3308.82	6530.5	10258.9	11452.3	6806.18	10617.3	9326.69	10024.8	7810.54	10899.8	7725.04	10881.7	10596.2	10980.9	9669.81	8466.26	10258.6	8597.63	6325.51	11572.3	5930.22	6947.02	7738.88	7833.64	7737.66
M1070T659	1070.38	658.749	9735.38	7086.69	8742.08	9065.05	9182.09	9477.15	9739.53	6813.78	9619.33	8539.95	9353.63	10669.1	8584.22	8007.34	10005.9	8290.29	10579.3	6519.5	11336.9	9936.68	7976.15	6342.23	8377.7	8428.57	7984.57	8422.21
M461T53	461.292	53.19	53953.4	48024.7	50208.2	60712.6	73876.3	22464.2	50677.4	75956.2	48324.7	48668.5	44290.2	59992.6	35883.9	50395.4	46510.8	32057.8	39480.6	31035	42641.9	102765	33450.1	42979.9	39330.3	56427	46818.6	56355.3
M672T1052	672.14	1052.23	12255.4	40071.7	18828.4	38398.5	21103.1	25405.9	16931.4	30986.5	21300.9	16146.8	16424.9	18120	15707	39213.8	39826.8	41436	9002.97	23725.8	29950	34001.4	59771.8	62639.6	25820.3	44203.3	25762.8	31588.7
M951T665	950.925	665.39	5598.44	3999.98	6117.69	5223.46	6689.34	5857.53	7527.78	4413.96	5191.19	6778.9	6239.66	5015.2	5279.31	6515.35	4847.49	5509.68	8884.7	5717.76	5951.94	5245.83	6906.49	7075.02	6116.22	5115.23	4876.41	5118.14
M219T46	218.855	46.457	5454.23	4340.76	4632.2	5856.97	5006.25	5126.48	3924.57	4669.88	3227.54	5298.09	3410.5	5845.14	3304.89	4852.56	7013.14	4585.2	3838.92	5357.51	5918.01	5419.84	4229.47	5641.07	4213.49	5169.64	5175.43	5356.26
M115T679	115.003	678.577	2736.45	1930.64	2095.25	1846.61	1510.21	1743.54	2229.1	4397.97	2101.79	1786.06	2155.68	1845.24	3408.89	1329.91	2127.54	2124.44	2454.33	2291.14	1912.83	3146.93	1428.59	2529.89	2945.7	2203.85	2153.53	2167.27
M368T58	368.316	57.972	2414.7	2651.71	10826.5	3346.97	2812.76	4726.96	3657.01	6662.53	4193.96	2917.85	3845.04	1226.22	2669.43	1754.54	3390.4	4311.02	2259.63	15262.8	2034.14	1789.35	2902.32	11855.5	4441.5	2409.01	2308.63	2306.88
M287T37	287.022	36.796	1581.54	742.439	2710.16	1898.07	1388.49	1789.19	4625.85	1909.57	4027.8	1943.69	11164.4	2413.8	5708.83	1898.65	2804.77	2252.35	5879.48	1661.33	3794.09	3326.45	3162.88	8941.64	2464.34	3085.52	2795.08	2792.89
M441T35_2	441.2	34.759	3727.85	1299.84	2505.11	2811.42	2467.9	1601.34	1859.6	2141.18	2124.74	783.535	2066.15	1917.97	2732.81	1740.6	1359.69	2646.45	1971.99	1967.43	1041.94	2326.36	2459.93	3082.67	1309.99	1200	950.147	1190.77
M430T38	430.025	37.987	8692.23	3501.58	8697.45	1132.45	5627.2	7589.53	6022.36	5200.5	4476.75	4094.37	5858.83	7079.75	11341.9	2982.43	3904.97	4104.28	15023.9	6623.21	7205.35	1614.07	2488.2	6699.15	3465	5147.57	3610.26	5150.96
M962T659_1	961.548	659.326	51170.1	52233.3	49713.7	46725.4	51179	47642.4	49084.8	46775.2	49975.1	45274.8	49313.3	53091.3	48681.4	36288.7	43036.6	49163	48207.6	42029.5	49153.5	48014.9	35346.4	48465.1	47647.3	46005.6	43731.1	45989.9
M910T313	909.548	313.22	40998.8	26766.5	22810.7	22883.9	22960.2	20564.1	9978.14	33716.4	42336.9	18130.1	42455.1	21199.3	27612.9	7564.81	33886.6	29715.5	60356.8	20170.3	34299.1	27157.4	31018.5	22476.6	27298.7	16756.1	19004.9	17080.7
M270T61_1	270.213	61.17	1532.5	1286.17	4164.65	691.98	2609.48	2917.46	1408.92	2134.5	264.149	1993.43	1975.51	2896.84	1010.82	1516.69	1860.46	2764.88	2276	2901.74	1259.78	1751.61	2507.71	2239.95	2399.77	1886.02	2518.09	1901.65
M675T379	674.878	379.479	12048.5	3268.74	8466.84	6712.69	14257.3	14186.5	12896.7	13618.6	13184.9	12987.2	33987.3	13674.6	30132.2	39872.5	17005.9	19289.5	19887.1	14458.6	15240.5	14011.2	13633.7	10582.5	15136.3	10798.4	13467.7	11776.7
M304T57	303.743	57.055	3111.63	1202.58	2058.49	2625.9	1373.16	1277.13	3964.42	597.96	2646.01	1336.93	1584.54	831.834	2045.8	1800.81	1934.96	1960.23	1110.69	530.441	3227.26	1531.91	1501.27	1352.77	1057.01	2015.07	1816.16	1799.73
M429T51	429.372	50.663	3455.15	3197.74	3515.28	4571.68	3870.12	3640.92	3562.3	5138.76	3900.24	4101.43	5700.6	3430.62	3723.76	3446.86	4011.54	2805.1	3797.37	3305.98	4526.74	4871.45	4464.88	2638.28	5736.77	4303	4303.01	4320.53
M382T58_2	382.294	57.8885	1946.28	1789.76	2053.25	2000.55	1616.14	2136.77	2303.73	2819.71	1906.5	961.057	2109.35	1338.66	2484.17	2790.41	3974.69	2143.02	1086.89	4554.33	1349.45	2204.89	2045.69	3994.06	1663.5	1614.28	1608.44	1155.54
M228T53	227.997	53.19	107856	119585	60597.2	49710.4	99645.7	57196.1	104317	42004.7	76283.8	56773.6	156379	48562.6	193606	148961	50259.3	139272	60247.1	50376.4	66088.9	61664.4	53303.7	51332.9	107169	80212.5	80336.4	66480.8
M296T54	295.906	53.853	3444.26	2336.76	3714.33	2843.75	2374.71	2541.29	4191.96	3694.16	3357.63	3906.89	3275.48	3428.03	3571.63	3653.84	3468.37	4347.38	3498.1	1533.64	1973.96	877.14	2451.95	2507.04	3348.58	3682.28	3683.35	3396.07
M804T649	803.961	649.38	10413.8	12157.9	10704.7	9866.7	11669	11915.9	10189.1	10303.6	11426.8	10117.7	9366.39	10963.5	10534.5	11286.7	11630.2	11243.8	11426.2	10781.6	10892.3	9730.65	13374.7	12736.9	12508.8	10724.4	11056.9	10734.2
M498T178	498.288	178.498	44994.5	469516	84227.8	38171.2	321965	67743.4	33740.8	903944	60615.1	93879.3	50999.6	80498.2	103466	99469.5	124933	74291.6	93579.5	92252.3	82556.4	106155	104905	98114.1	368604	93135.1	93110.2	75174.4
M1044T659_3	1044.05	658.752	67518.5	69224.9	65033.8	47835.2	62782.9	65475.9	70169.7	63703.4	67451.2	64735.3	72230.2	70669.1	71892.9	60609.5	70415.5	72492.8	68637.7	63959.7	72097.5	68129.9	69632.9	68788	49206.5	65698	65697.8	65867.3
M368T39_1	368.05	38.8345	4585.5	5115.36	1927.44	3831.9	2869.02	2867.35	400.818	4194.99	1886.28	5120.77	9812.15	3723.54	2980.02	4605.18	1417.43	4658.58	2565	3681.53	5584.71	6198.93	1133.82	3094.32	5820.18	3304.72	4226.52	4186.5
M454T85	453.913	85.284	14283.3	9371.28	17025.7	10040.9	11394.8	12116.2	1992	14803.2	14287.6	7672.49	4323.93	7375.84	6049.23	5193.8	7766.96	10592.1	6054.04	16786.6	8900	2688.69	15140.9	16443.5	2885.05	10871.5	12501.3	12410.6
M360T32_1	359.977	31.927	2577.26	3799.03	1950.32	2829.63	2885.65	2555.9	2658.29	1973.12	4829.02	2574.6	4032.08	2604.76	3481.35	1592.66	2505.74	3126.47	3448.86	2970.79	3125.12	2293.45	2370.16	3216.99	4089.19	2797.32	2868.26	2872.77
M759T54	758.596	54.355	2793.01	2581.42	2697.68	2541.85	2342.81	2860	2587.37	3775.44	2485.67	3121.38	5173.84	3051.59	3228.32	2819.03	2736.86	2561.1	2928.15	2144.95	4754.07	5082.17	3780.71	2062.57	3649.28	2684.08	3058.48	2681.52
M473T253	472.851	252.792	14018.3	6193.48	7530.21	5808.22	3926.09	7693.99	8860.73	12725.4	6284.79	5953.11	9589.95	2464.48	27487.2	4934.91	6893.35	11049.3	9778.69	7168.04	8687.55	12656.5	4637.04	12751.9	5656.58	11777.8	11799.2	8733.53
M352T56	352.32	56.167	3888.8	1380.27	7572.72	2066.2	874.151	5554.67	3314.07	3342.84	1866.96	2243.58	2625.63	894.551	2025.83	1425.37	4320.53	3235.47	2084.29	9595.67	1310.75	537.015	1775.29	6911.16	3494.69	2285.1	2345.46	2197.1
M996T346	995.608	346.471	3726.85	4087.92	2828.29	3362.89	3715.6	3382.8	3736.82	4584.47	3630.86	2414.44	1793.52	3780.12	2720.03	3323.75	3032.61	2894.41	1865.13	3003.22	3501.23	3350.14	4692.09	3740.76	4054.42	2867.84	2470.67	2467.59
M431T176_2	431.264	175.593	4223.17	9435.29	6052.94	4799.65	4848.95	5996.92	5171.01	2921.44	15905.3	4729.41	16778	5870.86	10745.2	6779.85	6921.25	5468.68	10835.8	5681.68	5417.69	2647.95	5171.58	5209.65	11798.6	5713.59	5705.6	6175.1
M159T54	158.87	53.636	7863.38	8932.35	7556.61	6989.8	7523.65	4270.91	6458.1	8357.09	8917.95	8359.84	5681.79	8311.22	7784.58	9852.92	9169.6	9674.11	6968	6553.34	9439.79	8691	7181.22	6460.23	9704.73	7109.62	7539.2	7786.24
M462T380	461.924	379.82	1562.21	202.839	1003.29	995.183	1475.26	767.047	1220.91	1006.34	1129.05	1331.81	1675.78	742.189	2472.58	3056.65	1251.55	1386.13	1317.66	1551.91	1467.51	1164.92	1127.58	1014.36	993.957	944.898	1056.51	931.793
M421T59	421.403	58.653	4262.98	5432.97	4845.57	1500.59	4835.93	3827.6	7089.22	6593.6	10045.9	3876.45	8210.41	4308	4500	8933.09	6492.18	4596.04	5467.23	5501	4025.5	4551.89	5403.36	3197.13	4088.43	4726.13	4726.86	4313.46
M592T83	592.136	83.196	7940.7	11455.9	7061.24	1012.35	11598.1	10129.1	5956.4	9464.54	4771.48	9457.37	6592.23	4673	5485.32	9938.89	6279.75	6609.27	3282.19	10344.4	5772.5	7694.82	7564.4	10271.3	4806.32	5717.24	5729.72	6381.38
M242T232	242.176	232.007	138070	15306.7	124613	50816	25365.2	106332	184078	62981.6	41561.5	43981.9	60996.2	34657.5	27266.7	28776.2	63761.3	46114	85856.8	345333	39260.2	22288.8	51243.9	219450	67451.4	42268.4	42252.8	40369.1
M551T275	551.357	275.015	78411.9	51097.5	60424.4	56607	34530	69253.9	44910	27176.6	81619.9	46193.6	110951	48217.7	96192.2	52196.2	47039.7	94890.2	49147.7	27025.5	95288.8	46729.3	61079.7	72564	42317	55587.7	55563	51725.9
M512T41_1	512.055	41.086	5081.24	4613.4	3763.4	4064.71	1878.48	3284.54	2175.29	2801.3	4186.06	3679.89	2536.34	4166.89	5018.92	2277.91	2363.67	2467.13	5952.57	2780.79	3624.99	2000.56	2682.41	1465.85	5971.17	3356.05	2969.63	3356.08
M275T37	275.112	36.778	2605.71	2302.59	1362.2	2264	1807.09	1482.94	3357.16	3195.94	973.72	2108.57	3578.39	1478.57	4286.37	1040.91	2145.97	1861.37	2399.53	1397.73	2544.15	2451.65	2108.83	2884.02	2161.73	2307.89	2453.1	2452.49
M325T405	325.088	405.264	10799.3	4575.71	15883.4	12693.6	6107.84	13384.5	16634.3	4942.25	10182.2	10050	13806.4	10222.6	13462	4778.06	11686	11868.8	15727.3	11708.2	5600.53	6763.89	12282.2	11996.1	18350.8	10398.6	10796.1	10423.7
M128T559	128.071	558.84	3665.89	3002.82	4436.8	4463.31	4116.96	3198.85	5330.4	1807.36	2914.23	4189.71	9431.16	4454.87	5729.89	2099.38	3333.71	4250.61	6034.9	2577.55	5486.62	3289.34	3402	3916.84	2753.24	3992.32	4017.74	4017.75
M243T86	242.748	85.579	3807.06	4778.75	4121.24	3146.77	4538.82	5161.34	5502.78	4640.68	4614.89	2900.03	3379.64	6080.1	3396.17	4024.06	3310.97	3113.6	2167.12	6035.97	4937.73	3919.55	4002.06	6330.26	2646.04	4578.36	4568.31	4761.46
M372T50_1	371.877	50.009	5496.96	6601.41	7080.82	5860.01	7342.08	5987.37	6849.17	5544.59	5646.47	3651.89	6396.63	6067.3	5263.44	6515.5	6132.99	6416.08	6897.79	7115.71	6605.41	4780.99	6407.06	6178.22	6621.36	6114.19	6130.44	5828.51
M631T59	631.421	58.6275	2480.65	3167.38	1377.82	1395.98	1791	665.483	2503.79	1951.25	1493.76	1221.23	2225.38	976.582	1560.39	1550.67	1512.54	1972.37	1962.13	1206.45	1467.55	2952.56	1834.76	1083.92	1330.39	1791.36	1490.82	1790.69
M607T648_1	606.968	648.461	4941.18	4852.29	6077.47	6112.99	5230.66	5390.82	4829.06	4475.83	4804.46	6798.6	5642.29	5937.82	6360.42	5996.13	4394.25	5825.13	3695.09	6430.44	8212.09	5017.09	5644.49	5803.54	7335.82	5746.54	6058.03	6059.01
M200T665	200.053	664.768	28834.6	25914.2	15274.4	12690.1	12419	11306	17908.7	11464.3	22422.9	7613.24	16621.8	14589.4	16787.7	7645.59	12694.7	22290	14441.4	24072.4	15204.6	17083.2	12844.5	11303.2	14872.4	16313.2	19321.1	16400
M227T342	227.201	342.329	23866.5	11708.2	15237.8	11372.7	14716.6	13715.1	15139.9	13220.5	13973.4	20473.2	14689.5	13989.8	14739.1	11891.7	15040.8	13741.7	12548	6798.17	13581.6	15928	14544.9	7527.36	17550.2	10047.7	8974.45	9229.36
M147T795	146.966	794.575	23116.4	5514.45	18820.1	7130.59	21865.7	31220.8	26284.8	9304.71	24756.4	12649	4558.27	25232.2	25119.1	28142.8	21422.3	18054	19333.3	32451.3	14474.3	25296.3	22492.3	19845.2	25517.8	24870.5	26175.8	31500.9
M357T272	356.982	272.189	7776	2210.42	10189.6	9604.55	15493.8	8458.07	9112.04	6412.13	8977.22	3706.09	21182.7	8566.31	14786.1	7381.67	6833.47	8461.57	2834.13	5232.01	5387.85	1725.55	10457.9	7203.98	9813.59	7320.66	7469.09	5395.74
M338T528_1	338.011	528.365	9398.36	7418.81	5456.74	6725.47	6899.09	6637.9	5720.88	9482.97	6200.1	7886.94	9843.61	6995.04	7526.69	4668.44	6879.62	5406.39	6961.31	7387.93	12784.6	8836.58	7639.52	6444.05	6421.49	6303.45	8022.19	8329.32
M609T1137	609.145	1136.82	101343	102475	204409	152737	69552.2	146054	63156.3	91811.5	64063.7	31862	185600	41757.3	38529.9	167904	68287.9	189435	87375.6	190669	80144.6	34462.2	57973.4	98126	53723.3	109145	101225	101394
M1090T61	1089.83	60.953	5652.77	4909.86	6528.35	6754.17	6338.45	7818.66	4389.96	6747.93	6428.48	6053.4	5700.13	6273.54	5213.77	7212.52	4858.04	4438.75	7126.5	6222.44	6161.68	6003.59	6353.43	4596.53	6383.64	6024.45	6718.92	6016.79
M461T61_2	461.359	60.569	4816.01	3902.51	5423.84	6980.96	2541.34	3216.38	8047.09	2486.33	5134.38	6232.54	4922.58	5086.76	7651.69	4487.46	1310.12	6388.64	6710.44	2513.35	7950.37	4505.99	3257.85	2229.48	6290.49	2587.59	3017.68	3021
M489T312	489.488	311.804	5250.43	8093.87	5249.92	5692.46	6761.27	4665.64	4885.49	5258.73	4533.7	8779.98	4285.43	5457.2	6011.45	5386.64	5214.26	5899.26	4426.68	11134.3	6107.87	4888.64	7224.12	5679.01	5574.35	5331.57	5334.02	5175.63
M855T249	854.59	249.222	11293.7	19033.4	13005.8	13257.7	16940.3	20171.4	11473.4	14165.9	15749.7	17731	13957.2	21672	11904.4	20047.3	16405.1	13486.8	16131.8	17279.9	14370.6	9993.53	16073.5	17021	12862.6	14717.5	14744.8	16373.4
M669T379	668.887	379.468	17918.7	4611.98	11375.2	10834.2	20339.3	19108	16259.8	19952.4	17117.8	20510.1	47431.3	18091.4	40015.7	53204.3	24394.8	26968.1	28703	21962.6	17614.1	21326.7	23015.8	18337.6	20751.5	15527.9	19169.1	16876.3
M95T549	95.0134	549.461	8839.74	5209.79	3073.61	5606.33	3087.78	4592.33	9220.22	2884.42	4908.26	4091.08	4428.62	6232.79	6681.99	9701.7	6244.53	3424.55	5585.92	1524.04	3862.46	4589.77	2151.36	5739.68	4097.43	5155.45	5545.36	5158.06
M511T40	511.308	39.511	6628.02	3344.16	5230.24	4278.61	4478.46	4485.61	3562.98	4164.23	6218.3	9505.14	5483.74	7577.28	8273.19	5189.58	3870.52	8627.39	5125.29	2728.5	16523	7572.04	5991.5	3466.8	11005	5902.69	5549.13	5896.54
M300T1352	299.969	1352.11	10929.5	17576.8	9504.88	16987.1	13966.5	32142	15893.7	15284.7	16641.3	10217.2	12200.3	31635.4	13269.9	11761.6	15105.9	11509.2	12592	10100.7	28828.6	17297.9	11128.9	10147.9	15747.3	16752.4	16346.7	18587.5
M647T54_1	646.613	54.2965	11853.9	9741.45	11762	9822.85	12047.1	10507.5	9952.28	12094.3	9658.98	10874.3	12639.7	11358.9	7692.79	8956.07	10306.5	10379.4	14546.1	5662.4	14815.4	15191.3	9308.81	9590.13	13664.7	11479.9	11484.1	11766.1
M701T648	700.95	647.856	1069.46	1137.23	865.186	764.951	1229.67	692.275	1102.3	3810.24	4432.63	5003.09	637.768	3599.3	3125.53	742.855	671.238	3352.42	917.9	842.947	604.509	3237.97	911.087	949.226	1447.12	2115.92	1538.33	1601.5
M254T338	254.114	338.275	691.9	2429.57	3931.58	6087.27	6505.28	5004.85	3556.35	5454.49	4829.17	6405.42	6375.84	17873	4265.14	3958.23	4745.54	4669.77	6024.34	5800.73	8323.12	9796.69	21929.7	9846.42	13682.9	2834.68	4337.89	4835.18
M807T345	807.499	344.719	6926.66	6567.19	6287.09	5243.76	5593.64	6637.6	6819.76	6324.65	9378.59	3611.03	11008.9	6553.9	5922.33	6234.91	6213.76	8602.11	5750.57	4355.6	6386.7	10197.2	4291.45	6615.61	4734.64	5730.68	5654.26	5434.68
M284T35_2	284.067	35.478	1561.62	635.72	2116.04	905.668	866.671	1090.15	5221.96	736.734	1653.32	1434.15	2168.23	1629.19	1671.24	1465.35	1661.42	884.814	3264.51	1234.65	2902.69	849.528	2066.4	2818.22	1181.41	1340.58	1341.46	1195.24
M505T37	505.332	37.069	3143.6	5105.43	3829.91	6693.59	4956.13	4234.68	2160.62	5240.87	2948.69	5146.98	4227.44	4426.74	3272.64	1838.64	4581.23	3171.8	3388.42	3862.56	3008.35	3925.22	5839.3	2411.66	3829.97	3558.12	3221.24	3573.46
M727T380	726.883	379.663	568.141	574.121	603.347	751.835	770.046	1472.8	744.864	1015.13	1416.44	1162.12	3339.23	787.419	2081.04	3347.64	1338.19	1746.31	2023.83	1426.42	761.561	1003.91	754.412	992.702	841.866	1053.97	1201.04	1081.25
M313T41	313.165	41.068	14433.1	4691.61	4646.52	8934.98	6398.91	4674.61	16074	20642.8	27395	7320.4	6648.69	19960.9	12553.6	13436.2	14787.1	8482.59	25362	6045.58	11819.8	2800.76	11616.1	11799.5	11608.2	5857.98	5911.06	6043.81
M351T60	351.325	59.704	2026.17	2575.84	2534.99	3032.72	2802.56	2518.36	2974.75	2692.22	4757.47	1906.3	3701.85	2446.77	3374.81	4317.01	3490.03	2900.23	4822.29	1549.49	2442.08	3727.97	1521.47	3364.27	2289.83	2148.54	2199.96	2200.72
M619T437	619.288	436.719	24736	31222.6	31472.8	37948.4	34772.3	31831.1	23106.5	39199.8	31897.3	39721.4	31920.1	55313.3	38548.8	30214	41561.1	42112.6	48702.2	32133.5	48394.8	84811.6	58960.1	66252.1	75585	31426.4	32969.2	32248.4
M315T1348	314.993	1348.06	15085.8	11017.4	14217.5	6920.14	11040.7	9414.83	8324.34	7483.52	9593.29	9083.98	9388.99	9604.27	8898.49	11034.7	9357.64	6125.39	2454.35	13117.2	9706.12	9579.65	12119.4	10245.9	8512.19	14691.6	14702.7	11496.5
M249T665	248.998	665.389	1237.85	554.022	1793.02	992.584	5707.43	1512.43	878.938	859.636	5008.79	591.554	7728.77	315.566	741.334	842.778	1650.76	1291.56	821.85	805.688	1255.24	1307.5	822.423	7823.84	1191.09	2518.34	4835.98	3335.92
M204T287	204.066	287.063	10118.3	8429.53	3235.03	5503.85	7066.93	4554.12	6580.56	5129.8	6335.09	5098.43	10583.4	4134.63	10304.1	2714.01	3232.95	3046.13	4912.89	1161.26	1736.21	5443.04	4361.51	4074.97	5980.66	5420.45	5417.07	5298.14
M217T398	216.98	398.415	4862.15	2492.4	5891.77	2822.71	2447.96	1130.37	4065.86	1606.42	2856.48	13804.4	14382.1	1518.25	5240.98	829.136	6623.07	6789.35	8195.7	11334.4	3034.01	2136.55	1504.35	6920.94	3093.12	3751.17	4000.06	3757.15
M651T53	651.122	52.9585	2844.43	169.901	1586.51	1691.17	553.839	717.498	1155.42	813.215	3645.89	1344.47	1492.65	660.729	1403.47	746.761	605.973	2189.24	1746.93	748.577	2685.52	1070.58	1404.67	497.153	1524.19	951.308	1121.52	939.544
M633T54	632.596	54.337	2435.57	1474.69	1461.88	1493.96	1444.44	1322.07	1169.92	1501.27	1701.08	1619.1	1693.33	1610.11	1773.2	1558.43	1458.76	1464.76	2782.79	841.963	2376.22	2901.49	1529.69	1625.38	1835.94	1597.84	1504.34	1587.99
M301T178	301.104	177.516	18860.2	17831.6	16492.8	20472.6	29368	21858.4	15435.9	20267.4	13947.5	21570.4	18334.8	17775	17904.6	16904.4	15817.3	18525.3	21800.6	17355.5	19750.4	19639.3	33794.7	20879.5	15580.2	20896.9	20885.4	21465.5
M736T647	736.096	647.345	4118.45	3174.2	3056.48	2586.25	2856.77	2635.14	2523.02	2119.7	3272.24	2275.74	3830.6	3379.63	2898.42	1504.44	3750.37	3422.41	2670.58	2720.09	1977.34	3814.01	3540.43	2042.82	2565.1	2994.61	2897.81	2992.11
M833T63	832.572	62.831	14271.3	12729.3	14722.3	13375.8	13927.5	13256.4	13062.2	14833.5	11970.6	14105.9	13949.5	15220.4	12886.1	13242.2	13289.4	15167.5	12507.9	13435	14307.8	17738.4	13369	13679	14260.9	13438.3	12880	12867.4
M115T83	115.04	82.612	76457.9	90720.5	173058	91383.5	67301	164553	113382	70936.4	172904	50903.1	98211.1	85071.4	125140	79164.4	132105	108935	152439	116343	117725	62762.2	49970.7	51158.4	96802.2	98023.1	97563.3	103506
M143T648	142.996	648.489	6343.14	10129.7	27627.8	41822	6027.59	5981.03	3637.98	4889.2	4556.58	11403.7	6523.36	16714.3	2772.25	80232	7977.78	5083.58	6302.18	4275.63	4358.03	44035.1	7727.89	5201.59	6532.21	12596.2	22115.5	14421.5
M884T87	884.481	86.785	30426.7	27963.7	9856.28	30541.2	33485.3	22576.9	30750.2	8923.02	29950.1	21601	32163.4	23639.7	36823.3	23511.2	20572	36298.1	36974.6	23880.9	31556.8	12066.1	30970.5	23279.9	28170.9	20753.7	25206.2	25685.5
M292T667	292.038	667.46	2003.94	1631.22	2876.67	2875.49	1599.78	3092.33	3048.39	3006.28	1723.16	2524.9	1934.33	1165.24	1696.8	1545.42	1496.13	986.329	1787.48	3988.55	1457.1	781.519	3931.54	3616.79	3249.43	1161.88	1160.22	1201.71
M332T37	332.035	36.919	8043.16	3062.29	5924.93	1476.36	3212.44	7526.89	5157	4663.95	6221.53	2495.03	4538.95	3293.69	10742.3	2197.63	1250.32	3875.8	9476.13	6854.27	5912.86	3161.9	4233.12	5396.62	1803.68	3543.84	3405.26	3572.83
M946T656	946.008	655.754	740.819	2109.09	1817.26	1922.69	1950.73	1875.77	2263.9	2692.51	1346.71	1294.63	1550.7	2545.95	1904.27	1791.23	2530.66	2186.36	1049.76	2419.19	3318.86	2959.27	1944.83	1349.52	1926.94	1652.57	1725.22	1706.43
M472T334	472.244	334.058	3525.62	4398.42	2505.5	5353.87	1613.37	1939.53	19103.5	2893.52	6103.17	6986.52	7207.16	1311.6	9876.61	1677.71	691.199	3510.85	5136.05	4384.16	5408.58	3353.08	2083.88	2667.72	10617.5	4836.38	5082.69	4835
M203T468	203.083	467.542	99705.1	130828	118621	120536	125977	110615	124094	124145	172311	134289	151492	128021	112934	88108.2	128531	122382	179319	114106	140026	117697	118048	127722	146985	120500	120510	116885
M915T70	914.647	69.619	2846.1	3016.91	2692.23	2316.48	2794.06	2626.79	2972.38	2740.89	3759.16	2456.62	2661.3	2440.07	2958.7	1458.98	6375.64	2240.83	3827.05	3512.18	2487.91	3740.06	2588.62	2125.25	2537.22	3478.04	3506.27	4018.87
M346T404	346.124	404.316	2219.5	2212.75	2088.32	2205.17	2419.38	1812.6	3139.99	3205.18	2861.91	2228.27	1648.15	2667.35	2667.96	884.946	3891.74	2036.25	5569.81	2888.86	2344.28	3356.61	2373.93	2021.88	3095.84	3319.84	2896.99	2875.27
M286T27	285.943	27.086	98841.5	207584	97252.4	102251	109221	57283.4	178240	93361.8	112209	172330	64401.1	164618	111635	164542	183292	118804	119826	168779	178444	115688	53517.7	84215.3	180881	147355	133614	149969
M445T330_1	444.653	329.792	2880.57	3955.61	1147	4958.05	1236.71	2492.02	2762.76	2996.84	2668.17	2274.31	2107.61	3405.97	2700.77	5633.19	2369.79	2452.79	3053.42	2951.71	3258.11	3564.12	3803.06	2692.45	5897.89	2595.42	2600.42	2449.33
M303T46	302.79	46.4715	6573.27	5803.15	7023.22	5546.66	6165.38	6841.78	4888.7	7184.78	4636.6	6030.03	5479.65	8661.2	5346.28	5519.42	6978.71	6623.95	5662.8	5987.2	6597.71	6101.9	6675.59	6422.4	7378.81	7370.62	7382.31	8068.24
M603T53	603.248	53.3445	2171.29	2696.88	1349.08	1670.71	1312.77	1151.38	2408.18	795.969	1798.41	2000.97	3678.46	719.652	5009.52	2571.79	1239.63	2770.3	2143.28	1643.97	1967.79	2031.02	1891.72	1336.94	3004.76	1758.98	1754.4	1658.88
M898T335	897.544	334.666	8219.35	6342.24	5830.41	4990.86	3383.33	8155.2	4170	4219.47	9171.3	6820.89	10224.8	6585.73	9313.7	6648.44	8079.99	6284.89	7337.8	5433.42	7128.79	5480.17	5195.02	6409.1	8747.64	6191.47	5818.73	5814.77
M88T634	88.0401	633.818	89857.8	98062.8	81626.2	83801.6	73443.5	85476.6	75421.4	89452.1	82030.5	86082.7	91961.1	76216.5	124806	82779.2	86726.7	94031	113831	77033.4	107495	97906.5	87220.8	86504.7	93645.5	83169.9	82620.4	83164
M481T380	480.937	379.805	6950.97	4312.09	4863.93	3363.29	4334.58	5503.86	3773.5	3228.55	3131.47	2607.45	5754.75	2014.75	4547.55	5832.41	3657.33	4675.22	4539.05	2355.54	2640.58	2232.69	664.756	3347.9	1694.09	3857.88	3566.38	3601.78
M245T255	245.093	255.199	5995.42	7484.93	5638.43	7443.21	8176.43	5463.06	7061.17	9475.46	7098.36	8001.77	6772.78	7444.19	7742.82	6248.46	5197.66	6163.02	3790.53	8984.42	6637.41	6134.98	8374.46	9109.8	7619.94	4456.17	5263.56	4597.92
M562T80	562.491	80.4685	3371.42	1521.9	3563.76	3359.35	4384.03	4450.26	2559.32	3112.79	3117.7	3838.9	3322.27	3525.06	2629.59	7258.85	1891.88	3752.53	4107.99	4077.67	3720.3	2742.03	4476.96	2321.7	4129.13	4211.66	3969.95	4197.54
M296T556	296.098	556.12	2477	932.073	1671.48	2013.81	2017.75	3052.69	1595.85	1951.26	2764.49	1501.34	3807.91	3080.87	3505.98	2936.52	3031.58	2662.5	1974.91	2751.01	1399.77	3729.72	3112.31	3645.33	1860.56	1968.61	1864.79	1961.6
M342T61_1	342.172	61.162	5640.01	852.77	2131.93	2752.75	1022.25	2103.33	2767.38	5228.29	3138.45	3824.71	1707.68	2539.56	4350.55	2349.68	3338.1	4372.94	1701.94	1924.24	2225.9	2203.25	1646.62	2383.26	4484.41	2540.93	2759.12	2562.78
M324T47_1	323.76	47.053	2927.43	2028.94	3798.51	3288.92	2810.99	1827.73	2472.96	2429	1914.04	2981.16	1710.63	4027.37	2447.27	3112.69	2911.5	2660.87	2105.76	2571.24	3642.83	2568.19	10010.1	3973.97	4188.24	3418.45	3621.06	3627.35
M449T60	449.288	60.23	4151.04	4557.52	4443.86	5672.4	2025.13	5755.4	5244.01	4882.85	4699.17	2705.39	4729.21	3113.11	6024.19	5201.95	8493.46	5687.32	3793.16	5378.5	4843.54	1835.53	2980.22	2348.94	3116.09	3863.33	3858.8	3610.44
M129T59_1	128.648	58.653	9637.23	8823.3	8624.61	8108.37	7459.9	5650.95	11451.2	6792.11	8736.27	7224.45	7222.04	10585.1	12921.8	8199.49	11267.5	9245.39	5982.33	11057.7	7821.54	8567.84	5550.03	5240.11	8544.94	7757.71	7762.58	6709.17
M468T251	468.259	250.896	1428.62	13098.5	1947.7	2022.16	912.793	1033.62	11668.2	3748.76	15126.3	7992.44	12721.3	1008.05	34866.6	1979.94	524.129	4254.69	5052.15	1083	2014.2	3051.93	1495.52	8700.14	7540.92	5323.88	5278.93	5627.79
M765T329	765.337	328.63	3156.7	11198.3	3496.69	4281.6	4764.79	4435.56	10307.5	9946.32	3697.02	3993.54	3811.39	6037.16	2653.22	3837.9	4099.85	3451.47	7686.25	4388.04	4995.76	8058.95	4195.25	4521.35	4377.2	5130.3	5367.67	5159.69
M558T46	557.6	46.1645	1480.95	1657.31	992.596	1376.47	1380.57	1242.4	958.765	1337.74	1453.51	1910.02	1072.25	1911.9	1013	1308.31	1215.33	1341.17	109.628	1987.62	1470.99	1297.94	1278.28	2010.05	1697.71	1080.27	1063.41	879.377
M129T101_2	129.056	101.233	1.64078e+06	1.9554e+06	1.85543e+06	1.82071e+06	1.33117e+06	1.77315e+06	1.73783e+06	952425	1.59823e+06	1.41404e+06	1.80847e+06	1.89081e+06	2.2361e+06	1.0953e+06	2.06929e+06	1.75652e+06	1.94989e+06	1.8721e+06	2.68466e+06	1.07327e+06	1.0081e+06	458863	1.15377e+06	1.69543e+06	1.69534e+06	1.74092e+06
M130T242	130.066	242.304	12001.6	10128	5751.22	6265.5	4464.19	5572.46	17164.8	3291.23	18783.5	6368.03	10896.8	6827.55	16260.1	7432.67	3624	17567.4	3271.3	5621.52	17278.4	11049.3	5251.27	5906.38	16950.3	7897.35	7913.23	7083.62
M373T56	373.13	56.095	3092.83	1163.18	2313.5	1995.72	2378.65	5800.31	6008.3	3649.8	5729.28	3457.14	6365.62	979.016	9540.81	3493.28	1993.47	4006.35	3391.06	3059	3178.87	6412.35	3343.54	2027.54	3575.74	3043.88	3001.8	2699.51
M565T37	565.118	37.171	3131.6	756.787	788.324	1726.61	1682.35	2260.44	2152.42	1786.41	1342.72	1246.37	1593.58	839.012	2686.79	2646.9	1371.78	2001.27	1047.87	1272.23	1886.83	1003.71	1566.57	1324	834.971	1419.21	1484.75	1420
M534T41	534.05	40.9295	4848.65	3084.7	1141.65	2465.78	2757.58	2786.46	2810.6	1567.06	2774.85	3274.68	6678.39	2465.63	4662.37	2897.25	1742.56	2704.09	3373.12	2921.88	1816.47	2189.77	2986.03	3078.06	2594.79	2871.7	2891.44	2423.17
M391T301	391.284	300.817	36602.5	89374.6	61599.3	56423.7	17475.9	29978.3	234411	34181.4	90954	79709.3	167012	57285.9	295415	64926	25756.2	64078.9	189752	69978.1	115102	53273.1	40220	65856.1	317704	88166.5	88107.3	85564.6
M560T81	560.475	80.778	2014.38	971.852	2933.18	2608.18	2884.58	2884.9	1991.45	2546.34	1952.44	3199.07	2590.96	2095.99	2107.36	5334.33	1175.04	2594.4	2702.73	2674.66	3660.76	2711.99	3020.63	2118.24	2402.02	3169.12	3173.02	3314.6
M419T60	419.151	59.7795	14004.7	21280.3	14745.8	17855.4	11723.8	5395.08	10787.1	23497.7	7941.48	12468.9	8605.17	10455.7	11700.3	5939.34	5655.51	4181.12	4521.59	10579.8	5956.73	11495.1	13855.1	11408.3	8249.94	14783.8	13504	13511.2
M188T333	188.035	333.35	8763.72	7326.65	5848.25	5927.03	8952.82	6265.24	6047.11	13376.3	10427.2	8016.56	15908.7	5920.85	11476.3	7128.76	9648.29	6993.88	8859.51	4594.53	9016.65	7223.45	5127.68	11243	8977.89	5718.93	5749.97	5223.46
M291T286	291.075	286.212	5666.25	4752.54	5566.01	3448.98	4172.87	6227.34	3751.53	3125.48	4710.06	5179.29	4438.53	4406.59	3732.15	5871.6	4403.87	7400.88	3844.77	3986.99	4510.11	4216.27	5486.52	5433.5	3935.11	4421.76	4035.67	4049.38
M961T852	961.455	851.941	277.413	1244.11	1644.86	2926.16	817.27	130.436	78.982	684.863	472.186	1071.64	1584.78	1097.27	820.421	729.832	702.27	866.361	763.806	1096.43	1232.23	826.999	357.104	633.1	1109.09	1118.23	1062.33	1062.5
M565T60_1	564.506	60.1185	12979.7	7231.3	14055.8	19093.8	18237.5	25384.4	11868.4	13626.5	16841.4	15213.9	15261.8	20222	13199.8	33077.4	9463.06	20080.6	13060.2	17602.4	14972.4	15965.8	19956.5	11856.4	14804.5	17328.3	17315.6	15889.9
M516T334	516.285	334.041	12276.8	9766.44	8179.54	11796.7	9086.63	8600.78	11635.4	17836.8	12689.8	6131.39	14875.5	11490.3	17315.7	9450.94	9141.48	10581.7	11531.2	6589.56	6759.08	12981.2	9818.25	13204.2	11819.9	9650.52	10347	9637.4
M323T42_2	323.186	42.25	9923.79	8451.52	4604.55	12343.1	6595.9	8344.96	15163.8	4497.81	76688.4	9443.89	17539.4	3275.4	11110.4	6288.42	7751.64	5967.52	4866.54	6926.7	8921.36	4969.28	6237.85	11874.3	7129.65	8330.73	8829.64	8820.9
M627T47	627.208	47.122	1503.44	1400.49	2100.94	2643.63	3302.36	1708.79	2354.5	6267.19	1680.5	3090.02	1655.21	1993.17	672.083	1400.85	1640.38	1993.24	1049.03	1566.22	2584.04	2303.05	2959.94	2164.35	1052.09	1537.43	1903.56	1436.14
M238T668	238.03	667.781	2334.07	1469.7	2354.86	1155.06	579.057	1224.22	2506.27	1894.81	1935.27	1534.72	1206.86	1313.24	1936.76	1247.83	2301.55	2035.08	5200.63	993.867	1549.9	2861.07	2965.5	1540.98	2667.38	1459.88	1498.14	1498.8
M1066T61	1065.83	60.891	7918.72	5436.25	7429.09	9637.98	8769.75	8044.94	5578.06	8355.48	5837.51	6743.29	8216.76	7379.19	5222.74	9602.11	6438.4	8164.57	5535.34	8269.18	7979.12	8967.92	8712.22	5310.46	7815.07	8009.67	9225.75	9222.67
M610T659	610.067	658.754	18398.7	10483.5	8375.45	12582.7	8276.01	15875.9	7064.18	10375.5	11344.5	6021.91	10125.3	10059.6	18301.9	5741.96	18146.9	12939.5	9844.73	12907.6	7723.45	7737.89	8072.72	15175.5	7224.93	12735.7	14376.2	14369.4
M780T656	779.999	656.316	44023.9	80028.1	82154	85023.1	77125.7	46976.8	83053.4	48616.8	47265.7	88187.5	51107.3	44997.5	52021	57342.7	50749.6	59203.2	44120.3	45419.3	90879	92649.6	94603	57413.3	56193.8	46704.3	46704.2	48099.1
M673T1069	673.143	1068.82	4000.01	3394.21	4347.52	7596.57	3020.73	599.367	7217.78	2308.21	5585.9	1558.85	4270.95	5485.42	2031.14	3704.31	3092.79	10165.7	2286.64	2263.29	1379.29	1579.65	1734.47	1810.44	2338.79	10069	6514.76	6310.14
M329T88	328.891	87.988	74808.3	81090.5	40722.3	78460.6	54740.3	46486.5	85386.1	79183.4	77937.4	80982.4	38814.7	75878.3	37781.8	75864.8	77846.3	81341.2	57516.1	68909.3	54647.5	86719.9	81318.4	46133.2	82089.6	50626.1	57835.7	51126.5
M859T63_2	858.621	62.8615	4897.2	5869.32	5538.49	5008.77	5414.75	4690.63	4974.41	4779.08	4320.84	5566.52	4195.38	5539.16	5239.07	5551.51	5296.03	6261.62	5726.01	4134.92	5491.68	7108.48	4470.6	4844.27	5877.3	5074.98	4557.16	5077.83
M246T51_1	245.924	51.059	3056.2	1197.83	2967.87	1397.57	2250.23	990.972	216.236	1662.17	1662.03	372.26	2898.55	1155.42	2487.04	1301.48	3133.57	1912.49	763.221	1166.59	489.567	874.175	1627.73	1492.75	353.287	2431.6	2368.98	2453.89
M321T411_1	321.049	410.804	5622.14	9635.81	8310.29	5995.15	5817.03	5044.9	5092.71	6976.32	4447.61	4030.1	3945.26	4039.43	4023.37	5288.17	4428.34	4909.89	3743.41	5029.28	5310.31	5295.57	4543.8	5185.83	4989.47	6030.65	4861.54	6035.7
M337T60_1	337.132	59.8545	3037.98	2433.46	4811.1	498.542	2177.85	3650.52	3202.47	1720.8	2566.35	4025.73	1356.18	1237.91	1689.3	3080.97	1852.17	2559.77	2739.89	3013.81	2638.97	2360.65	5105.35	1749.43	2220.16	1961.26	1995.55	1994.99
M839T62	838.559	62.0885	17298.2	16555.2	12857.1	13383.4	9698.23	16872.8	10843.5	11614.5	14562.2	13314.6	17398.1	17493.1	17232.3	15777.9	13963.9	16130.4	19351.7	11489.6	19618.2	16500.6	11138.3	13291.7	13531.3	14380.6	14931.7	14909
M432T36	432.006	36.178	7412.64	2061.51	1551.99	2376.36	784.497	3109.81	4357.39	524.245	2685	1502.23	4165.54	2179.53	2689.7	3156.49	1186.25	2374.92	3318.08	2371.87	3093.5	1887.96	722.542	4005.43	1488.06	2758.22	2407.43	2745.77
M275T41_1	275.022	40.9295	7352.76	5991.38	6444.35	4406.45	7581.02	3760.32	3557.31	583.983	3237.44	2551.03	10519.1	6136.04	5591.5	1335.25	7975.84	4008.62	5976.3	3458.73	3476.22	2628.07	1796.62	4246.6	2190.51	6409.87	6393.02	3785.3
M741T300	740.536	299.678	24428.7	29524.6	27160.7	30409.4	50348.3	32717.8	27326.2	35967.3	21252.3	36465.5	38850.9	66315.9	30330.5	31884.1	43505.6	31981	29169.7	36503.2	34590.9	48961.2	65199.2	34376.3	47345.8	31779.3	31752.2	30413.3
M381T60	381.372	59.5955	10685.2	10326.6	8909.83	4685.63	9301.92	6020.68	16906.9	17769.5	13407.2	10681.1	16399.7	11524	11044.6	11712.9	10604.1	9069.63	14449.8	9325.05	14197.3	13303.5	7314.38	11573.3	11010.5	10303.7	10277.8	9346.35
M121T1299	121.004	1298.53	11730.1	12153.2	7140.23	14603.3	13438.7	12462.2	7572.76	11375	7943.12	10529.7	10283.3	12575.3	8951.24	11670.1	9454.57	13729.8	11856.8	10062.4	17063.3	10765	11366.1	12222.1	11268.1	16378.4	13184.7	13379.4
M838T655	837.993	655.431	6952.52	6634.53	72601.1	72946.8	7010.5	3699.13	4560.26	71534.3	3749.79	8860.55	3286.28	6410.64	5414.88	6890.96	4602.72	3441.46	5005.96	4700.68	8085.64	7144.21	3973.1	4988.24	3760.54	5581.77	5582.3	5371.37
M417T53_2	417.286	52.624	6298.98	3646.28	765.371	480.598	402.6	349.804	23055.4	7904.26	535.916	506.725	7962.96	755.525	543.754	1018.19	564.832	3054.8	220.076	519.123	703.988	1427.77	281	553.764	4839.08	2023.23	1200.35	1060.53
M259T36	259.028	36.027	5272.53	4631.31	4161.34	2324.73	2802.92	1339.26	2673.88	2544.54	4059.73	2504.99	5046.47	2782.6	3783.12	2405.37	3319.41	3858.96	3897.86	2016.66	5136.64	4836.44	2496.29	5114.59	4111.76	4169.81	4241.79	4681.23
M292T107_2	292.239	107.159	7518.93	2789.57	5120.83	3415.04	5132.82	4213.46	4898.94	906.04	1474.95	3988.61	2908.21	4204.22	1685.18	3610.7	5236.48	3544.52	4816.65	3424.02	2550.68	2090.51	3769.3	4587.97	2314.8	1786.85	1978.07	1791.08
M566T665_1	566.042	664.802	4090.6	2201.82	3529.57	3212.26	1568.59	3697.78	4137.78	2973.57	4720.15	4403.77	6971.63	2144.66	6951.42	2584.14	5400.89	5229.97	6910.52	3309.16	7496.62	7676.48	5097.63	6379.1	5704.18	2302.03	2399.93	2930.77
M347T54	347.079	54.463	4160.63	5261.82	2259.4	2949.58	2136.3	2649.7	2248.34	2519.64	3266.04	3126.86	4898.06	2910.99	4889.9	4515.5	3144.47	4706.53	2101.67	2382.15	5286.46	3090.83	1120.57	3735.41	4955.5	2556.55	2565.68	1744.16
M250T57	250.111	57.2865	2994.43	3798.07	2600.4	4891.57	20068.8	8082.56	5188.53	12570.6	3740.85	1162.61	4627.06	1677.99	2589.41	10840.3	14849.7	4892.1	5009.47	12092.5	5476.43	5408.54	4165.6	5646.37	1333.51	5147.58	5132.74	3999.99
M553T668	553.007	667.76	3232.37	3642.14	1703.11	2118.54	3770.8	4496.72	1753.78	1878.89	2494.71	3017.15	1744.45	4899.91	3564.59	1882.77	969.721	1816.27	2251.21	1988.42	2514	4292.93	2328.88	4917.11	5604.26	2433.63	2995.56	2195.33
M484T665	484.038	665.396	7528.87	5319.06	4478.15	4989.54	3903.77	4440.44	6554.98	4170.93	7510.25	4359.83	6773.52	1908.71	8399.71	2306.65	6819.92	8578.41	9342.03	5277.28	10177.9	11231.1	8269.97	7832.92	8056.79	4485.62	5720.69	5723.49
M929T653_2	928.966	653.027	5197.71	6590.26	8121.43	5401.99	6931.99	6886.79	7213.05	7978.83	5764.88	12121.7	3121.42	8765.4	4777.4	6886.21	7269.57	7029.46	7733.11	5351.97	6856.93	5807.64	13055.7	7019.2	14419.4	7196.2	7512.14	7519.72
M172T54	171.831	53.738	2562.1	1356.18	2585	1196.15	2413.52	2449.25	2540.38	1896.8	1654.4	2301.97	2367.46	2521.39	2314.76	2239.86	3299.82	2346.34	4435.4	4096.03	2771.96	2174.64	3378.55	3099.62	3145.48	3086.12	3174.15	3571.43
M1055T659	1055.03	659.341	63432.9	60263.7	62860.9	62877.9	62634.2	60224.9	60055.7	60246.5	60314	42125.9	66036.9	61343.2	62849.3	56060.6	68310.7	61391.9	64389.5	56296.6	66121.1	38917.5	64823.5	66105.4	58809.8	58616.7	58878.4	58492
M298T60_3	298.281	59.8545	2187.53	2582.9	4872.67	2409.77	6266.3	2457.63	5176.3	3914.91	1159.91	3382.55	2656	4605.75	3141.96	3986.66	2207.44	3382.68	3447.03	4106.48	3607.37	4564.84	3841.72	2851.27	4941.63	4346.82	4150.35	4276.61
M217T50	216.83	49.8945	6514.44	2884.96	4806.25	4528.12	8398.08	7117.64	5665.67	9378.5	7460.26	4311.05	10303.3	6318.57	10448.2	7181.99	8327.27	9143.08	5617.89	4752.79	6575.03	5342.21	6855.24	7757.58	8165.28	6145.19	6620.4	6340.44
M415T89	415.319	89.1295	1745.84	1068.16	1902.2	1365.32	1034.28	883.953	4425.83	2371.91	3191.58	2531.99	3039.85	1902.7	1923.74	1710.9	947.544	2731.81	2401.34	1195.01	2914.83	1277.69	1873.29	2127.71	3434.3	2476.1	2486.6	2698.41
M1007T249	1006.62	248.833	11739.2	11487.2	10459.2	11752.2	14954.3	12898.3	11960.7	42122.4	13539	12681.4	13340.6	14518.8	10187.9	18071.3	12215	14753.6	6412.91	16566.1	13601.1	13474.4	15774.6	32303.1	23842.4	11525.9	12864.8	10344.3
M944T333	943.508	332.591	4312.31	6114.33	5419.78	4437.35	7539.3	5613.94	4255.08	5261.58	4082.96	7145	3965.85	3768.41	2700.21	5391.74	3816.89	4504.85	6899.01	7247.14	6840.6	6637.04	6503.59	2758.51	4196.43	4201.71	3803.86	4200.99
M765T317	764.555	317.46	8657.64	9019.09	7861.42	7767.29	11421.4	9699.6	6963.76	8806.39	7169.52	8333.76	11291.2	9457.29	7851.66	13723	9941.55	6859.43	8964	8307.62	9230.95	11694.6	11132.2	9621.47	11105.6	8320.24	8320.25	8245.16
M158T370	158.082	370.475	3260.2	4828.45	2889.77	3869.86	3292.29	3480.53	3289.15	3593.44	4865.48	4410.63	3798.66	4878.66	4572.72	3144.41	4978.83	5285.37	5282.79	4031.84	6507.91	5477.92	5078.78	5480.86	6295.85	3072.6	3192.87	3149.24
M839T330_4	839.336	330.151	3188.67	2978.55	3308.8	5422.45	2572.03	2425.13	4897.73	3069.47	2380.89	4547.58	2939.26	2018.19	2711.31	1645.26	3277.79	3393.05	2558.15	2929.21	3329.21	4391.48	2389.97	2748.67	2556.18	2731.79	3600.42	2633.77
M274T43	274.038	42.6505	1945.5	757.596	1733.11	1917.34	1039.06	1855.26	1826.46	1586.97	1583.7	2883.63	3655.2	1937.48	2518.71	373.345	1701.17	4925.12	3705.54	2206.83	1194.8	1085.12	2008.7	4278.47	1124.16	2979.76	2981.25	3474.32
M233T37	232.994	36.66	6348.39	1558.13	8699.89	7239.09	2073.28	7493.33	5464.6	1166.27	2158.89	2738.24	5570.74	2145.27	4256.3	3082.9	2960.08	4748.12	4371.41	7714.15	3576.48	2906.39	3312.8	3087.8	3409.79	4964.68	4973.52	6753.87
M898T63_2	897.634	62.6705	4308.03	6228.52	2910.36	2619.83	1926.83	6434.11	4446.69	2245.24	5000.23	2702.95	5229.79	1762.18	5653.11	2438.72	1921.61	5569.27	3594.96	4136.61	2798	2112.69	2160.5	2252.36	4768.46	4454.4	3971.02	4224.13
M652T49	651.518	49.4225	1189.07	3234.34	1998.2	412.748	2630.1	2389.58	1325.45	1295.16	3591.61	1195.47	1390	1029.65	3670.75	2679.83	3670.04	3766.93	3542.62	2540.63	1790.11	1217.75	1147.5	2238.45	3424.75	2397.58	2149.98	2098.76
M435T780	434.824	780.007	5365.97	4888.8	4083.62	3935.49	3773.95	3844.09	3878.09	2161.65	3636.54	3959.08	4870.65	4310.2	4519.3	4115.02	3879.77	4514.59	4110.99	3433.32	3635.92	3602.34	3263.46	3063.29	3645.49	4258.42	4257.92	4164.5
M564T41	564.226	40.801	1192.72	871.251	663.404	1849.07	964.4	1119.13	1714.43	377.549	955.656	1112.61	2432.36	554.508	2107.84	864.321	625.361	883.145	798.077	587.045	1819.14	628.699	489.494	503.468	932.987	955.378	962.509	1162.71
M664T54	664.184	53.5095	720.225	1804.12	475.38	911.996	1174.19	2058.66	2255.14	1899.83	515.523	2145.86	351.791	227.045	1075.7	759.984	288.744	223.069	464.81	1327.71	945.107	1356.7	642.483	451.895	2170.54	832.907	834.018	888.312
M599T666_1	598.953	666.377	11487.1	15298.4	14695.6	15029.3	27696.9	27565.2	15390.2	14554.4	15386.1	14817.3	14205	15295.9	13652.7	14204.5	15658.6	17870.7	15228.6	16403.4	14484.7	14144.7	14931.9	15125.5	17699.6	14110.2	14107.9	14915.3
M1114T60	1113.83	60.351	3068.51	2625.59	3326.85	4357.28	4938.24	4826.96	2853.48	4806.26	3876.38	4540.41	4466.75	3739.14	3621.55	4490.63	2841.69	4318.17	1213.21	4059.24	3365.76	4445.84	4892.47	3300.25	3620.7	3614.34	3629.74	2660.7
M1188T659_1	1187.7	658.742	11212.5	10179.3	5017.15	8418.13	8680.71	7397.24	9590.8	7669.93	11216.4	9667.25	10028.5	5904.78	10619.3	9292.19	8596.06	9140.54	9100.19	8708.9	9525.34	8749.05	10479.4	9734.03	8029.15	8131.92	7942.45	7939.2
M430T61	430.302	61.406	4627.62	2298.89	3408.18	2530.66	3426.39	3381.84	6177.27	2031.71	4756.12	2056.11	3965.95	3107.62	4150.78	835.379	3202.5	3353.3	1513.49	2911.7	3306.55	2667	1418.2	2954.41	4346.97	2716.27	2467.2	2511.25
M467T403_2	467.3	402.546	71912.8	36169.5	35187.4	97930.6	13995.4	29746	149257	5716.97	153871	67176.3	120487	49297.7	119611	43750.7	15268.6	61567.1	164972	61634.3	95023	45850.2	39608.3	64587.5	116721	84972.1	75504.8	84997.9
M480T60	480.274	59.6	3938.05	5083.17	3948.49	3501.4	2906.71	5762.45	2861.35	9490.15	5570.48	5132.87	3803.18	5677.56	4326.96	6413.53	4933.29	7324.8	3038.66	5728.67	8093.22	8046.92	10418	13112.7	7300.19	5118.53	5666.11	5124.36
M375T34	374.779	34.273	2146.28	2195.28	1753.58	1355.36	1799.85	821.953	1190.8	3267.63	1134.34	1694.7	2424.3	1695.21	1595.73	652.204	926.468	1831.34	2468.5	1379.22	1704.19	2757.42	1153.35	2265.68	1705.85	1642.88	1642.02	1699.2
M242T722	242.051	721.654	3504.03	3689.11	3379.17	2905.44	2880.3	3556.5	3822.13	3139.28	3756.14	3555.66	3886.78	3593.92	5529.51	3023.25	3716.84	3716.5	4318.49	3535.58	4417.93	4668.96	3582.51	3974.21	2820.1	3675.02	3817.41	3674.87
M279T245_1	278.606	245.499	1266.53	4894.01	2704.17	2970.31	2144.63	1683.21	1570.76	11027.6	554.092	1258.6	1066.21	1237.13	949.896	1201.4	2204.33	1010.5	1068.04	5273.67	977.898	925.752	580.821	6248.85	4578.84	1997.03	1785.62	1687.08
M742T343	742.495	342.933	2335.55	2454.61	2531.7	2536.31	2561.07	3270.77	1826.26	4190.73	2445.08	3611.38	2431.13	1227.47	3495.24	3704.3	706.661	1993.46	2324.34	2814.09	2871.56	2946.94	3573.26	2514.65	4188.75	2697.77	3192.26	2685.43
M381T102	381.029	102.469	9892.22	10123.1	10034.6	9798.48	9407.26	9694.49	9535.69	5358.28	7503.93	8284.75	9212.13	10702.6	10545.9	6509.04	9992.82	10294.4	16115.7	9081.11	12214.1	6221.06	4905.2	5283	6924.9	9286.29	9997.24	9983.38
M247T85	246.768	85.2855	2935.49	4069.3	1712.15	3236.07	3254.51	3446.2	2249.9	4357.83	2720.48	1891.81	6189.21	3822.27	5613.56	3019.57	3566.2	3635.01	3810.13	2382.49	3863.42	3869.81	1829.55	3682.07	3978.09	4858.06	4884.24	5356.83
M990T651	990.07	650.893	3670.73	4322.5	4955.11	4543.45	4494.39	3854.01	3448.94	4619.21	3747.11	4386.1	3810.89	4118.46	6981.73	3109.1	6819.16	5798.72	6964.04	4052.14	3290.34	4205.95	3257.66	3913.9	3553.14	5220.34	4348.32	4222.89
M688T283	687.543	283.246	36567.8	40895.8	95212.9	92667.9	117068	32803.8	78420.7	76559.6	43668.4	99629	97592.1	31616.2	23395.5	97078	28730.1	45845.6	43275.8	63071.2	59125.4	124611	52336.4	116209	43308.5	51928.3	62081.1	53025
M134T77	134.006	76.566	3777.22	2387.41	1754.42	2045.19	5517.12	1994.05	1505.43	22271.1	8837.92	3363.75	4742.4	7117.79	4248.57	1852.11	6306.24	2508.16	4573.74	2338.89	2830.42	4854.97	1259.76	2175.5	1917.32	2676.27	2677.24	2831.21
M785T330	785.001	330.476	4743.44	5581.64	6058.82	7733.91	5764.71	4896.55	5771.91	7430.57	6314.6	5023.24	5850.31	6579.19	4836.94	5182.63	4870.76	7075.38	5759.18	7785.39	6519.23	14794.7	8955.15	3948.76	7897.8	5179.5	5320.65	5176.95
M161T1332	160.911	1332.42	11335.3	10269.7	9128.38	10417.1	16172.4	7462.69	10307.9	9151.04	22201.2	11768.7	9749.57	8735.68	11024.2	15598	9159.9	16187.2	14412.3	8945.57	7875.43	10689.8	9197.28	7444.51	7841	12334	13543.6	12288.6
M224T48	223.827	48.202	10526.1	12364.4	11974	12914.7	10515.9	8336.06	8866.06	16637.1	9402.43	8678.68	12292.3	13423.3	13387.7	10709.3	13440.5	14104.1	10667.2	12404.3	12823.1	14480.1	11200.8	9852.14	12427.2	13116	13526.2	13539.1
M411T41	411.037	41.4525	7140.2	3647.2	6975.49	5676.81	7792.2	6336.79	8337.02	7360.59	5800.49	5752.39	6989.15	6020.21	9835.55	5430.55	7665.41	4565.09	10037.9	6434.92	8402.1	3344.73	4999.67	6492.17	6149.67	6632.6	7073.1	7084.49
M909T63	908.6	62.609	3113.56	4062.05	2049.05	4643.1	2671.32	3813.41	2947.54	3651.76	3353.78	4642.3	4051.17	3364.69	3002.44	3520.68	4066.54	4630.34	3707.02	3330.2	3981.59	3415.94	3501.23	3321.86	2945.28	3966.99	4284.52	3957.1
M386T752	386.032	751.81	10207.5	3265.6	3019.05	3018.74	2986.35	3374.89	3992.89	2247.63	1762.94	2780.91	4029.07	2831.14	3699.81	1522.5	2660.05	2547.82	3026.04	2407.94	2636.51	1439.16	2923.97	1995.78	1007.52	2970.64	2548.71	2999.02
M240T42	240.033	41.548	6788.44	4196.92	2678.64	6387.56	4238.91	5464.14	7191.61	4433.83	7249.73	8738.03	12734.2	5651.95	8182.46	6901.42	2981.62	7782.45	10929.1	4649.78	9085.31	5177.88	3987.81	8046.77	2659.76	6469.04	6469.42	6653.79
M508T60_1	508.302	60.323	3784.43	4526.32	5344.72	3223.49	3516.23	2582.09	2306.84	5206.8	3560.11	6945.49	4981.89	4830.83	3813.46	4902.85	6176.69	4270.05	3370.37	5449.13	7351.57	7160.8	7252.12	9563.66	6301.62	3353.63	3496.52	3443.54
M174T243	174.056	242.902	10400.3	14291.9	2508.37	6449.2	9097.86	6835.4	13896.7	8484.74	18250.4	11246.6	8349.99	8693.04	11494.5	9083.65	5301.78	10546.7	3343.64	5484.99	11207.1	11542.6	6159.78	10519.2	19372.5	8052.85	7206.01	7147.31
M344T670	343.994	669.572	1997.13	1463.19	2031.59	1380.7	2238.48	2186.65	2236.48	1493.26	3035.51	1841.72	2622.25	1908.41	2937.19	2326.55	2219.73	3627.59	2675.42	3366.42	2988.61	4558.67	4170.36	2637.71	1499.84	2354.56	2550.35	2369.53
M71T398	71.0134	398.409	5886.74	6835.43	7755.98	7381.29	6408.22	8034.74	8233.38	9139.93	6648.43	6017.33	8112.36	9121.82	7192.34	7933.35	7119.11	4770.85	4904.56	6743.55	5561.29	9557.03	9992.81	10237.8	13094.3	6231.89	7091.09	7071.16
M756T659	756.038	659.353	33726.4	27976.1	21219.4	34766.4	32139.9	33655.6	36866.2	33004.8	36610.3	37631.6	38151.8	37033.9	38281.7	33000.8	42003.5	35717.8	37831.9	34364.5	38606	39017.4	38023.7	37177.7	36567.1	34497.9	33895	33894.8
M545T108	545.148	107.741	5945.54	3264.45	5143.53	4184.99	4141.92	5051.93	3373.31	3039.44	2976.47	3535.13	3214.42	2859.32	3186.86	3648.86	4963.07	3245.11	7736.22	3771.75	4248.5	3913.13	4177.05	5035.27	2007.52	2953.2	3148.88	2948.63
M234T73	233.939	72.7155	44972.4	102771	73704.3	60448.6	59882	26035.9	59303.2	142110	51564.9	80426.7	34311.6	68553.7	53493.1	13538.3	30654.8	33540.3	51606.6	55712.7	33301.4	79475.6	69129.7	128011	65763	112539	101558	112575
M407T402	407.279	402.445	172365	108440	192881	260083	41654.2	102545	616560	52052.8	968735	279580	483443	135695	434554	209233	46386.3	250865	416772	188556	264801	195068	86573.6	386236	290814	230331	237206	237266
M119T342	119.034	342.095	1782.98	1667.41	6318.38	6581.22	8076.02	4480.74	1615.28	6888.05	6806.76	6731.79	7453.25	1338.02	7594.16	7450.66	6558.79	6448.38	6453.52	3233.25	2210.53	2711.58	5562.78	4039.02	999.597	4199.62	5386.47	5437.03
M228T260	227.983	259.818	6284.86	21262.1	20489.2	6743.38	29230.4	9216.82	38259.1	13716.3	14346.8	10741.6	6467.87	5403.03	43972.5	46402.7	7641.35	11090.1	14722	8222.78	8203.61	6620.39	13238.2	18381.7	6274.14	12773.9	12867.7	13569.7
M313T231	312.99	231.416	233258	323037	140378	265113	220931	243229	222667	131776	238298	352413	231189	201618	235701	153212	227346	229496	273656	87219.1	228151	225022	214772	253679	191267	138071	161170	144576
M311T647	310.987	646.655	13404	16258.5	13674.8	10107.1	10090.5	10920.7	8097.33	10731.5	11016.7	14196.9	9693.26	14337.1	7550.51	9667.58	10400.3	10147.1	10425.2	10246	10603.6	11082.9	10819.4	7609.19	9916.65	11768.9	11240.7	11237.6
M313T46	313.139	45.704	3588.17	1380.07	1716.24	2050.06	2353.58	1265.17	1796.76	2257.77	1589.82	879.24	2818.21	2457.34	2886.34	1730	1648.24	1584.25	4544.21	1431.98	776.515	1417.11	2603.05	2046.79	2388.37	1254.22	1554.84	1573
M103T186	103.003	186.486	17946.8	26796.7	8515.88	23087.8	21769.8	15026.9	38481.5	32692.5	27014.6	24319.2	33427.5	12690.3	36194.5	33305.2	44986.9	38142.4	29863.8	29570.1	39245.8	43467.6	18882.7	33386.5	40064	37553	42229.9	36895.8
M590T338	590.328	337.601	2555.99	1497.54	4097.6	2713.79	3463.23	3171.93	3173.03	3151.15	1489.99	3138.96	2016.37	2360.24	3739.67	3557.66	2535.44	3287.06	2751.22	2784.63	2578.68	3775.47	3984.33	3822.35	4863.69	3134.49	3141.05	3117.63
M793T239	792.574	238.991	16700.6	12284.9	13917.3	16397.1	14921.7	17220.2	17271.8	12519.8	35844	16157.4	13832.4	12399.9	10524.8	12871.7	18915.6	13010.4	33882	13618.1	5471.87	16701.1	19849.7	11577.5	13726.8	15077.3	13916.9	17786.5
M1106T658_1	1105.7	658.212	8108.6	7516.56	6189.16	7663.98	8697.45	6926.95	9063.92	7661.61	9577.79	8447.55	9134.53	9876.53	7372.62	7664.03	9575.12	9576.39	9272.99	7663.69	8629.59	8089.22	9286.29	9428.95	7663.98	8403.71	8403.7	8773.94
M465T321	464.984	321.295	7438.13	9959.1	8237.98	23363.8	23305.3	31941.8	24302	14108.3	24223.2	11533.6	11386.1	10241.6	6850.51	30056.8	7381.88	5981.61	11918.5	15532	10849.7	8169.54	21423.5	8933.04	7473.8	12057.6	12054.5	11760.9
M188T336	188.092	335.883	1906.33	1982.71	2294.12	719.881	2044.05	1332.62	934.508	2436.06	931.005	1229.78	1469.82	721.697	3903.68	1599.82	2644.29	2122.38	2147.8	1492.17	1533.94	1401.78	1355.32	2151.61	414.065	1292.77	1667.48	1678.46
M225T51	225.007	51.186	1577.76	2409.26	1834.24	2792.08	3039.35	1415.55	2612.02	3152.34	2258.03	2171.75	2865.76	2340.77	2390.74	1794.86	2537.86	3769.12	3339.59	2300	1402.5	1569.9	1614.71	1887.82	1192.09	2151.11	1984.34	1985.63
M126T1373	125.929	1372.82	495559	206864	496221	116272	320691	458894	229093	192855	188478	171166	174030	193200	168027	163477	348713	385655	201114	203345	182955	196391	150146	161678	158029	481347	226753	310004
M944T657	944.005	656.97	32701.9	56591.3	24762	60902.5	59429.8	46384	33532.9	60272.5	29309.4	59056.1	46743.7	65556.8	35738.5	27414.5	62643.8	34897.6	65106.1	37488.5	65064	35632.3	62802.6	32975.9	35587.8	55935.4	57004.6	56163.3
M111T53	110.975	53.211	183252	122898	140164	151344	137998	131207	157234	141355	172947	141065	178651	156479	146870	148686	201642	166993	118252	156235	161543	172741	162862	142629	132014	145241	144989	133848
M301T49_1	300.745	49.401	2885.83	165.39	1746.57	2034.8	1157.17	449.942	1259.76	633.075	2445.51	1124.87	931.457	826.617	1159.64	494.536	809.524	875.484	1679.48	599.985	1533.51	347.545	1465.84	788.692	581.722	943.393	950.252	845.782
M335T89	334.996	89.126	1860.84	3400.35	3051.6	1977.28	2542.27	1314.84	1902.67	3316.45	2697.19	2662.49	3292.32	1818.99	3528.44	1389.06	1814.45	2715.47	4629.16	1716.79	961.83	2673.71	1364.04	1746.01	2409.83	2298.89	2296.25	2899.75
M362T34	361.819	33.958	3461.39	3292.58	2724.03	3796.84	4482.92	2867.61	3068.36	2663.34	4778.76	1945.97	2646.22	2894.1	3149.94	2323.41	3990.84	6923.16	5477.47	3407.44	2792.34	4772.23	2656.13	2760.68	4245.47	3348.91	3353.13	3487.08
M433T40	433.277	40.312	2676.03	1366.82	1896.07	1618.16	797.326	1920.97	964.307	632.414	1047.2	1745.12	925.829	430.11	337.121	1007.06	1475.42	1603.59	1457.48	3457.38	166.225	498.814	804.606	3280.64	1155.08	1430.21	1003.27	1417.76
M327T58	326.813	58.422	7386.78	22804.4	9963.4	18970.5	13662	5225.12	12772.5	22812.7	6569.77	13900.9	7042.24	6413.49	8306.02	3370.05	3909.66	7824.19	6703.79	6571.02	3098.32	9071.08	9747.21	11181.6	22325.4	11587.9	10799.7	11587.4
M353T330	352.987	330.334	5733.47	9700.78	4139.25	6564.95	3377.95	3771.26	3793.56	2769.02	3566.9	3949.16	5287.25	7016.21	3842.06	4202.42	3633.68	5314.41	9959.94	1858.57	3887.01	5038.67	3705.24	3843.49	3507.05	3213.24	4027.55	3321.35
M291T89	290.851	89.163	3528.07	7458.63	3854.56	4991.09	4811.85	1555.94	4692.1	10250	2753.06	4778.94	2967.62	2190.96	5253.07	813.288	2010.5	2348.91	4514.19	2798.99	3084.83	7241.54	5132.13	7056.22	7055.19	3860.02	3672.88	3560.19
M73T64	73.029	63.6585	13592.3	11780.8	12486.5	11650.8	8848.97	4502.39	11747.9	8056.3	11644.9	11334	13026.7	8499.82	6799.2	7817.25	9331.66	8789.06	8507.66	6108.37	12037.2	13189.6	9491.39	10636.7	10059.1	8691.07	8752.79	6593.58
M762T319	761.58	319.034	12529.3	12353.9	16946.5	12771.4	14763	16438.9	11662	16129.1	9443.27	11397	13658.1	11517.4	13143.2	12354.4	14509.8	8779.05	21007.8	15934.4	14617.5	13667.4	17502.3	14684	14110.9	14228.2	14290.4	15296.4
M225T177_1	225.052	176.678	792.035	826.664	13024.6	25064	18047	987.317	1779.84	1750.43	16160.7	29505.9	896.964	974.945	601.821	1672.51	807.156	1951.64	1129.36	11458.5	29646.9	865.714	14847	1786.14	46850.3	1666.86	1202.86	1660.76
M209T271	209.066	270.948	3463.12	2761.22	2559.64	3012.61	2478.44	2637.07	2369.59	2509.17	5291.54	2487.03	2964.82	1547.37	1810.1	2875.37	2169.23	3175.72	7113.13	1900.78	2207.83	1942.74	2377	2505.63	2912.5	3123.53	3097.58	4719.17
M409T63	409.258	63.218	4547.17	5986.81	3379.19	4918.79	2920.39	3899.72	6482.09	6298.57	2196.31	4380.12	5374.58	3499.81	3584.8	3377.91	4421.03	3432.06	6095.23	3285.74	3583.17	4970.17	3154.56	5434.02	5534.95	4408.83	4526.57	4527.12
M820T256_1	819.545	256.39	71093	67354.3	62021.5	62262.9	36548	65963.7	62924.6	61245.8	67045.1	64984	72316.2	69869.1	68994.3	68765.4	65389.4	69543.2	74061.9	63202.7	39399.5	63840.3	38464.2	68638.5	68312.8	69401.5	69315.7	71540.7
M353T670	352.944	669.561	11924.4	13348.9	14478.3	13222.7	16311.7	12850.5	13341.4	14919.6	13276	14113.6	11964	14144.3	17392.6	14039.4	13390.6	13118.6	13298.6	15723.3	15438.6	13659.8	15770.5	14374.9	15879.5	13455.9	13491.1	14043.6
M483T38	483.203	38.359	4630.71	7738.65	2220.76	4054.87	2189.34	1789.44	7188.93	1477.31	3023.21	5037.9	9710.18	4182.41	11540.5	1558.67	842.988	1083.76	2860.36	2730.34	3017.67	4188.62	1511.48	2893.3	6910.91	4605.88	4589.14	4834.83
M715T659	715.038	659.356	2.27155e+06	2.26823e+06	2.23945e+06	2.2733e+06	2.33995e+06	2.16693e+06	2.265e+06	2.15588e+06	2.35754e+06	2.2471e+06	2.35951e+06	2.42409e+06	2.34055e+06	2.06804e+06	2.36647e+06	2.43694e+06	2.33292e+06	2.12028e+06	2.39207e+06	2.33284e+06	2.40899e+06	2.34549e+06	2.27806e+06	2.17404e+06	2.18155e+06	2.18153e+06
M268T646	268.091	645.643	1371.46	1467.33	1396.42	775.463	994.139	589.072	1276.84	676.193	1538.04	1222.66	1004.43	1254.53	1908.51	632.819	1609.61	1353.21	1578.03	1219.63	1546.75	1547.71	1144.07	1643.86	1424.81	1038.01	936.556	936.393
M745T62_2	745.479	61.975	4857.67	7570.93	6414.8	4215.82	6141.31	3997.38	3658.1	4123.07	5290.02	5980.09	4813.25	6806.06	5148.27	6898.3	6532.11	4804.07	5961.31	8135.95	3257.19	1297.82	6189.53	5930.58	3590.91	5422.51	5460.87	4991.51
M277T178	277.059	177.842	89343.8	86270.3	76653.1	85602.1	127623	91898.5	75409.7	77987.1	65367.6	89191	55688.7	85173.9	92343.7	75312	77172.2	96978.3	83375.6	80302.4	95887.1	89837.1	149912	94433.1	74165.7	87531.4	85540.6	87530.9
M309T1369	308.986	1368.54	11143.8	10769.7	10694.5	9404.36	2585.91	7031.53	10367.7	7904.33	10647	15996.1	10119.5	12426.6	10500.1	13097	22447.4	10415.6	8622.74	5890.76	10690.3	11783.2	9473.42	13250.9	15672.2	10616.7	10617	10472.2
M119T451	119.035	451.244	6551.84	4575.6	5565.2	4589.72	4272.28	6068.32	22177	4998.7	7540.16	4427.51	8861.24	4737.39	7383.26	5186.77	6593.87	8487.19	10320.8	5147.64	6540.86	8280.86	6308.62	6706.96	27889.6	6710.6	6145.67	6143.22
M497T58	497.163	58.01	2043.71	4302.33	2659.52	3110.39	2481.18	2633.59	2629.63	3888.87	2596.41	2355.07	2818.03	2371.02	2675.21	2764.08	2657.62	1568.5	1510.01	2502.73	2908.41	2179.7	1615.58	3049.56	2642.37	2345.17	2337.5	2040.69
M235T58	234.915	58.035	8833.1	15348.6	15930	11619.3	5738.31	1698.55	3472.27	9043.4	9545.99	11993.2	5290.03	10040.4	8458.3	1513.38	10790.8	12318.9	3821.06	6644.08	11928.7	12299.1	12920.7	10645.8	7535.73	10146.6	10161.8	9015.44
M418T52	418.297	52.472	3860.66	5621.8	3558.62	4253.01	3245.74	2839.29	3779.45	2928.06	4789.18	15214.5	7510.04	6237.22	5852.92	5115.29	8933.92	4207.72	13359.3	3415.17	5348.21	7087.69	3370.59	5612.99	2966.66	5294.02	4406.77	5289.44
M315T39	315.126	39.1925	114076	1891.64	3286.23	5194.61	4609.69	1246.24	4462.57	7080.46	9178.61	12924.5	7815.9	7305.17	4588.05	6861.87	9261.83	58995.9	8398.23	9399.47	15020.2	3082.99	3862.18	14528.6	8701.06	13697.7	12221.4	13696.1
M464T299	464.313	298.72	24479.4	18445.2	49629.2	52503.7	49654.2	28286.5	38198.5	12086.2	80397.9	51414.5	72310.8	55355	52862.3	50042.6	47066.2	79033.7	48183.9	44042.1	24995.6	40473.4	33947.5	65376.9	40413.8	48754.2	45367.4	44619.3
M1085T659_1	1084.55	658.795	34905.4	31819.6	33298	33457.3	36038.6	35237.8	33912.5	26407.3	29698.3	31817.8	35795.9	28183.9	33046.3	27595.5	27931.8	36794.2	34457.9	32337.4	19245.9	34800.5	33283.5	31649.1	30619.8	31481.6	31485.6	31882.4
M483T52	483.036	51.5585	5246.16	2775.45	1714.29	1662.36	838.154	523.842	1048.93	1299.02	1087.9	2066.94	4013.02	1691.75	1767.45	1096.94	607.607	1630.28	3761.95	1845.71	3981.71	1226.65	688.4	2073.62	2869.87	2000.96	1975.76	2163.56
M271T645	270.942	644.884	2786	3360.26	3195.37	3130.77	3406.78	2860.94	2678.6	3112.16	3262	3130.16	2906.71	3263.71	2434.64	3322.04	3405.07	3293.67	3322.36	4095.48	3247.27	3324.73	3252.63	3118.4	3232.33	3365.65	3549.1	3372.7
M225T177_2	225.113	176.966	34198.1	27110.8	10050.7	28482.8	29714.5	20524.7	23958.1	24854.6	17297.2	29220.5	52419.9	11836.3	39173.4	23526.7	22296.8	24673.1	21285.6	19354	29588.6	35217	14567.7	23025.4	69967.6	26947	29155.9	27630.6
M238T37	238.017	36.956	3581.19	7877	3788.6	7063.48	3257.39	3040.15	4861.46	14869.7	7167.98	5279.43	10983.2	3982.13	3719.51	5259.62	4926.6	8459.21	8077.5	8171.35	6270.02	5505.63	5593.86	2368.6	4314.87	5779.71	4882.38	5832.5
M549T60_2	549.486	59.979	2113.83	828.442	2001.19	1625.5	3881.89	2073.05	2032.29	2451.16	2269.98	1925.25	2342.51	1749.39	1711.88	5134.03	1696.49	2932.86	2107.09	2163.76	2288.93	1820.47	2872.13	1667.26	2771.24	2339.65	2472.52	2472.34
M515T57_1	515.266	57.34	2707.14	2609	1641.89	1118.51	3261.78	2719.08	3371.02	2018.56	5858.66	2031.33	2671.38	2239.99	4639.64	1631.99	4213.43	4726.51	1152.68	3229.31	1211.25	2371.2	2988.45	3795.81	4683.77	2930.03	2712.91	2915.65
M111T176	111.03	175.547	1970.68	14251.6	7845.81	12300.6	1294.65	3594.67	912.613	21655.2	7245.54	3056.14	2542.48	3204.46	7395.99	2635.37	7695.09	786.463	7448.53	7336.79	2682.74	12196.5	1383	21146	24020.4	11188.9	11926.2	11923.5
M224T55	224.028	54.901	4500.74	4383.5	3619.31	1526.31	3998.33	1725.15	1535.5	1881.95	4786.14	3060.41	3761.24	2618.79	3757.96	2113.26	4222.77	5826.11	2661.47	2365.77	3466.94	1813.1	3516.15	1378.67	2863.73	1583.91	1255.49	1271.45
M489T55	489.324	55.456	70213.5	86757.9	25447.5	81464.2	32666.9	31953.5	36916.4	59444.9	34390.4	32636.4	59439.7	46148.6	32990.8	60739.7	50196.4	68099.6	11179	41159.1	53518.7	83658.4	34614.7	46068.1	45783.4	29009.3	32336.8	27751.9
M730T330	730.001	329.774	2652.61	4418.62	2864.6	2157.18	3733.68	2073.96	2959.45	2966.23	2714.18	2299.33	1857.76	5880.92	3085.28	2647.05	3088.54	1883.09	4453.78	1612.28	2800.15	3964.07	1766.86	2146.83	2874.22	2809.76	2943.26	2810.59
M1166T659	1166.05	659.251	34310.2	38703.2	32936.9	32957.9	25234.8	31202.4	35277.3	30454.1	33692	36815.4	35443.5	35156.8	33241.1	29186	34747.9	26340.1	37336.5	31491.6	35554.9	36866	36550.5	34675.8	34612.1	32945.8	32512.7	32951.5
M311T233	310.987	232.865	241139	211724	224039	226651	240749	82176	93774.7	51592.6	225338	230678	234009	219004	214937	261108	229423	218696	128446	91195	36469.3	42309.5	217821	242267	85948.9	127838	151069	135256
M790T314	789.568	313.513	1225.38	1918.14	745.086	1237.2	1436.31	806.557	1021.22	1508.95	1482.97	1426.23	1519.39	599.101	847.766	1210.66	1993.83	1442.24	2380.83	826.589	1275.4	933.319	1617.67	534.923	1485.92	1393.5	1204.63	1444.98
M210T406	209.949	406.158	23999	17674.8	41223.6	22489.3	13713.7	33868.7	19945.3	18202.4	12877.5	9839.63	21379.3	12977.6	8513.66	28880.8	20538.2	12544.2	14046.3	17480.5	11366.1	12378.3	14874.7	13850.5	14824	21379.9	12894.5	21684.6
M787T38	787.352	38.2525	3518.5	401.368	1487.45	1660.76	779.348	2942.81	1441.33	2243.5	2878.01	2129.23	2384.43	3286.93	1365.07	1851.46	2543.01	1872.09	2732.2	2898.19	1335.06	270.383	1464.76	2488.55	1065.89	1452.53	1446.07	1873.13
M477T206	477.284	205.664	7451.41	12677.5	4475.51	5262.06	2666.66	5232.02	17015.9	2907.09	9461.89	5748.45	8788.75	3461.78	33583.6	8377.17	1420.97	5856	13797.6	3907.06	8183.25	3798.12	2464.03	4759.68	14872.2	8512.46	8222.29	8207.12
M498T277	498.288	276.757	27147.9	291728	39367	45498.9	224657	48696.3	78387.2	484676	30931.4	55345.9	42572.5	44814.2	53328.3	44902.6	76526.2	41259.1	62525.3	60484	42836.2	84159.9	60653	79845.9	160493	50902.8	65072.1	66111.5
M187T398	187.042	398.414	290241	338492	305361	292563	275935	258381	263845	377024	247637	294157	232602	288181	299008	198212	301710	308224	368693	263140	316273	395765	341926	403964	402966	253800	274315	274389
M505T381_1	504.988	380.515	2719.32	869.591	1202.21	808.352	1188.22	2225.14	2182.69	966.434	2319.18	1393.64	2342	1129.28	2997.58	3770.08	2232.58	1694.84	564.927	1746.42	2331.13	1642.31	980.659	1708.19	1206.79	1958.93	2285.64	2293.89
M225T225	225.113	224.841	13848.4	18033.8	11978.2	14830.4	10342.6	13288.3	42000	14926.1	29905.1	24512.5	23800.4	11315.5	19122.1	35374.7	29821.1	18768.4	47689.3	11955.4	26351.1	25809.9	26077.5	21997.5	26382.4	18048	18060.1	15584.5
M792T652_1	791.98	651.614	24932.5	23859.3	40515.1	21196.2	25243.9	23704.7	25689.4	25011	20866.7	25974.7	25803.6	24871.2	23989	22855.9	26442.4	26935.1	24671.5	26847.7	26580.4	24790.4	27455.2	44244.1	30102	24223.5	25354.8	25356.3
M490T329	490.487	328.631	9447.71	8756.64	16106.8	6916.67	15275.7	8055.74	3433.8	8162.87	7563.66	7032.65	6592.42	4334.54	5740.68	6437.18	1795.59	7657.93	14260	8263.76	16617.7	8078.43	16598.9	7454.68	14378.5	6712.69	7365.01	6715.47
M889T188	888.596	187.761	5969.35	7756.41	8987.88	9204.79	6962.8	5611.21	9033.04	15872.2	7618.98	8134.83	7759.32	10660.6	14340.7	6502.93	12253.2	5313.05	11120	13786.1	13449.9	19043.8	9754.3	11416.6	14692.2	14772.5	15124.3	20372.9
M1150T658_1	1149.51	658.147	29588.1	30138.5	11883	28730.5	26884.8	18093.7	29960.2	24819.4	24417.2	28222.4	30377.3	31467.7	29573.4	16870	28580.4	29332.2	20703.3	26011.6	30305.9	18535.9	30790.3	28975.7	22561.2	20384.8	25589.6	25651.3
M636T345	636.347	345.303	12286.1	12396.8	13633.5	12391.9	13468	13852.8	14713.9	14553.2	12957.5	13646.1	12207.5	12959	12835.4	13871.8	14057.2	12186.6	12955.1	12878	12954	14748.5	14537	16384.7	14335.1	13300.1	13298.2	12978.2
M623T646	622.913	646.062	1885.49	2036.18	1911.15	1771.37	1754.91	2376.44	1596.97	2137.17	1561.47	2308.09	1657.89	1712.27	1402.32	1994.69	1972.85	1853.93	2075.6	1979.45	2260.34	1572.44	1584.8	2554.71	2147.25	1799.7	1880.05	1876.38
M393T82	393.035	81.704	13472.8	3525.77	2633.06	6909.38	6528.33	5309.23	8113.88	7679.85	10159.6	4033.62	5305.15	2380.89	5560.54	10081	4313.45	4524.21	10327	1972.43	6358.47	3362.5	7500.43	9539.54	2424.09	4587.51	2462.44	4560.73
M213T262	213.017	261.726	271824	97789.7	167119	262995	251854	339443	343805	201551	128758	281243	460759	149589	400717	395764	132850	448912	138359	156413	141070	105798	122452	131138	89041.8	254199	251054	206273
M983T255	982.623	254.768	12711.6	6642.01	6766.34	7340.59	6628.55	8384.75	13556	16951.9	10394.2	7876.69	12623.6	6852.48	12033.5	9363.7	10829.9	15802.6	8279.41	7867.23	7021.68	16707.1	8911.4	15934.6	9660.76	8520.05	8750.43	8516.62
M738T647	737.516	647.254	1820.37	2053.3	1559.64	2445.81	1781.46	1762.3	3802.67	3397.24	2944.65	2183.07	2739.19	2627.22	3135.73	2713.55	2798.86	1739.43	2468.29	3673.27	2869.72	6468.97	850.511	2653.13	2749.15	4172.94	4175.39	3995.93
M277T59	277.145	59.449	9315.67	7643.84	8348.04	7238.45	5043.52	5761.3	8853.62	6571.34	7216.29	9408.11	14385.3	7135.87	13063.2	7135.98	9004.68	6581.88	5928.33	7755.83	6727.32	6598.08	6275.42	7671.41	13233.7	6434.81	6330.08	6043.42
M237T100	236.948	100.212	783.371	1157.99	1108.21	1595.84	1222.5	959.718	913.084	2041.76	735.663	1122.57	733.786	1273.51	1594	734.917	1469.54	1258.02	2036.33	1120.77	1671.22	1145.4	807.645	962.407	978.841	922.196	790.057	1278.32
M416T648	416.05	648.463	40269	27251.1	25687.5	23877.7	17201.5	26365.9	16603.2	23417.4	26701.2	24491.2	27842.7	23227.8	38974.3	22606.3	30027.9	27479.5	23692.9	22358.5	22939.8	25741.7	30134.6	16292.2	22093.3	27063.8	27063.1	26303.9
M180T54	180.033	53.5095	24770.8	10539.5	13459.7	10600.5	11860.1	8601.43	12926.2	12005.7	14741.7	11661.9	19944.3	29336.3	11845.8	12458.1	17704	20622.6	15722.1	15117.5	13987.9	13637.4	16409.3	14695.4	8930.71	13652.9	14468	13647.1
M254T57_2	254.17	57.3745	4879.29	46259.5	5960.22	5343.75	6088.47	6361.88	5656.24	10270.9	5698.58	4984.48	5814.94	4768.57	4952.89	5178.36	11065.6	8317.57	2704.05	6930.96	85272.3	7198.58	4448.67	10408.8	7434.77	4645.19	5527.02	4643.29
M541T60	540.505	59.9355	8001.23	4139.9	7681.63	8496.47	9285.79	10703.6	6060.78	6480.79	8089.95	7046.93	9152.19	7425.69	7286.39	12785.2	7315.29	10015.8	7757.93	7981.04	9187.92	6281.47	8965.7	5771.91	7747.13	7690.33	7794.41	7794.25
M242T211	242.176	211.479	79507.5	9393.65	35066.5	29356.3	16595	53093.5	83344.2	26344.4	25641.5	23676.2	18764.3	19313.1	16407.6	15451.8	39710.1	27002.8	39489.9	182658	23627.8	6950.49	16543.3	118526	34273.6	21913.5	21884.5	20711.7
M376T38_2	376.061	38.431	8890.05	11634.5	5422.8	5202.42	1833.79	1183.75	12999.7	5110.72	8786.46	9239.12	12553.3	5322.02	15816.5	6716.02	1257.32	8630.97	14206.4	5608.22	7249.46	2291.05	3580.6	10390.8	12662.4	7956.43	7951.16	8837.8
[truncated: 3,449 more rows]

## Sheet: Table S2
Table S2. The metabolite levels in different groups (positive mode).
[truncated: 6,781 more rows]

## Sheet: Table S3
Table S3. KEGG pathway scores in different groups.
[truncated: 284 more rows]

## Sheet: Table S4
Table S4: KEGG pathway dysregulations in LN and HN groups (microbiota)
[truncated: 284 more rows]

[truncated: 1 more sheets: Fig5_information_suppl]
